# Supplementary material for: Seed characterization and early nitrogen metabolism performance of seedlings from Altiplano and coastal ecotypes of Quinoa
Source: BMC Plant Biol. 2020 Jul 21;20:343. doi: 10.1186/s12870-020-02542-w (PMC7372889; doi:10.1186/s12870-020-02542-w)
Supplement: Supplementary file 4 — Additional file 4: Table S1. Raw metabolomics data used for heatmap and metabolite clustering analysis. [file 12870_2020_2542_MOESM4_ESM.xlsx]

## Sheet: Hoja1
2							file id	160719bOEsa29_1	160719bOEsa27_1	160719bOEsa16_2	160719bOEsa24_1	160719bOEsa30_1	160719bOEsa20_1
							mx class	274887	274887	274887	274898	274898	274898
							mx sample	274889	274890	274891	274899	274900	274902
							label	Seed socaire_042	Seed socaire_043	Seed socaire_044	Seed Faro_045	Seed Faro_046	Seed Faro_048
							comment	Socaire	Socaire	Socaire	Faro	Faro	Faro
							species	Chenopodium quinoa	Chenopodium quinoa	Chenopodium quinoa	Chenopodium quinoa	Chenopodium quinoa	Chenopodium quinoa
							organ	seeds	seeds	seeds	seeds	seeds	seeds
							treatment	5 - Socaire	5 - Socaire	5 - Socaire	6 - Faro	6 - Faro	6 - Faro
BinBase name	ret.index	quant mz	BB id	mass spec	KEGG	PubChem	InChI Key
xylulose NIST	553450	173	31632	85:1861.0 86:702.0 87:1148.0 88:324.0 89:10095.0 90:1041.0 91:452.0 94:60.0 95:96.0 96:155.0 97:114.0 98:195.0 99:528.0 100:1225.0 101:2618.0 102:774.0 103:9082.0 104:930.0 106:381.0 108:16.0 109:127.0 110:14.0 111:327.0 112:10.0 113:567.0 114:3170.0 115:1092.0 116:1102.0 117:15978.0 118:1867.0 119:1700.0 120:3.0 125:55.0 126:826.0 128:264.0 129:1798.0 130:91.0 131:1527.0 132:491.0 133:5046.0 134…	C00312	439205	LQXVFWRQNMEDEE-PYHARJCCSA-N	263	257	198	101	162	117
xylose	543267	103	169	86:77.0 87:118.0 89:838.0 90:80.0 91:46.0 94:19.0 96:63.0 98:48.0 99:37.0 100:186.0 101:192.0 102:469.0 103:7719.0 104:659.0 105:379.0 106:26.0 112:23.0 114:254.0 115:75.0 117:652.0 118:60.0 119:80.0 120:23.0 121:17.0 124:30.0 127:70.0 128:49.0 129:515.0 130:102.0 131:344.0 133:894.0 134:104.0 135:66.0 137:49.0 142:48.0 143:43.0 144:51.0 145:65.0 147:2699.0 148:283.0 149:250.0 151:31.0 155:21.0 1…	C00181	135191	SRBFZHDQGSBBOR-IOVATXLUSA-N	6405	6594	4434	592	2152	1135
xylonic acid	589278	333	3470	85:12.0 86:132.0 87:283.0 88:40.0 89:385.0 90:10.0 91:255.0 96:912.0 97:35.0 98:139.0 100:294.0 101:56.0 102:461.0 103:5264.0 104:405.0 105:101.0 107:132.0 108:89.0 113:617.0 114:30.0 116:195.0 117:279.0 118:58.0 120:212.0 123:262.0 124:390.0 126:43.0 127:52.0 128:2.0 129:1391.0 130:484.0 131:451.0 133:860.0 134:67.0 141:97.0 142:150.0 143:807.0 144:742.0 145:116.0 146:875.0 147:4046.0 148:465.0 …	C00502	6602431	QXKAIJAYHKCRRA-FLRLBIABSA-N	680	604	529	198	253	211
xylitol	567437	217	5857	85:22.0 87:53.0 88:95.0 89:312.0 94:15.0 99:38.0 101:376.0 103:3875.0 104:345.0 105:78.0 107:25.0 108:24.0 110:68.0 113:18.0 115:63.0 116:117.0 117:1418.0 118:103.0 119:73.0 129:1604.0 130:163.0 131:367.0 132:26.0 133:712.0 135:29.0 142:33.0 143:88.0 147:3295.0 148:560.0 149:319.0 155:12.0 157:214.0 159:20.0 163:58.0 169:22.0 171:40.0 175:99.0 182:58.0 189:476.0 190:74.0 191:333.0 192:19.0 193:15…	C00379	6912	HEBKCHPVOIAQTA-NGQZWQHPSA-N	992	738	781	6899	7543	6047
xanthosine	926133	325	104466	85:67.0 86:155.0 87:150.0 88:146.0 89:671.0 93:64.0 95:58.0 97:44.0 98:90.0 99:197.0 100:550.0 101:133.0 103:3879.0 105:225.0 110:78.0 111:54.0 112:11.0 113:368.0 115:260.0 116:324.0 117:679.0 119:186.0 122:27.0 123:48.0 125:93.0 127:190.0 129:1315.0 131:290.0 133:738.0 134:188.0 135:75.0 141:43.0 142:136.0 143:165.0 144:243.0 145:138.0 146:15.0 147:4210.0 148:264.0 149:485.0 153:108.0 154:74.0 1…	C01762	64959	UBORTCNDUKBEOP-UUOKFMHZSA-N	42078	83963	37730	13750	17576	14103
vanillic acid	597845	297	16595	85:131.0 89:849.0 90:76.0 91:619.0 92:175.0 93:132.0 95:115.0 98:479.0 99:51.0 102:88.0 103:1501.0 104:166.0 105:538.0 106:42.0 107:324.0 109:223.0 110:100.0 111:1.0 112:7.0 113:5.0 117:953.0 119:173.0 120:75.0 121:296.0 122:117.0 123:121.0 125:7.0 126:1381.0 127:5.0 129:256.0 131:24.0 133:502.0 135:374.0 137:601.0 138:84.0 139:31.0 141:299.0 143:39.0 147:1397.0 148:616.0 149:333.0 150:109.0 151:…	C06672	8468	WKOLLVMJNQIZCI-UHFFFAOYSA-N	628	632	400	108	342	590
valine	313502	144	3	85:2124.0 86:7630.0 87:1944.0 88:1239.0 89:198.0 90:140.0 92:81.0 94:103.0 95:66.0 96:941.0 97:782.0 98:2720.0 99:1558.0 100:41058.0 101:6555.0 102:3952.0 103:6374.0 104:899.0 105:633.0 110:1390.0 111:263.0 112:2218.0 113:1055.0 114:6510.0 115:2943.0 116:1153.0 117:4102.0 118:1273.0 119:1387.0 120:34.0 121:95.0 122:89.0 123:66.0 124:112.0 125:82.0 126:230.0 128:5308.0 129:3668.0 130:4722.0 131:52…	C00183	6287	KZSNJWFQEVHDMF-BYPYZUCNSA-N	15908	20298	10684	12188	13690	10996
uridine-5-monophosphate	977896	169	1784	85:180.0 87:474.0 89:3.0 91:30.0 92:6.0 93:69.0 94:19.0 95:28.0 96:179.0 97:341.0 98:88.0 99:1859.0 100:832.0 101:611.0 102:163.0 103:179.0 109:47.0 111:144.0 112:43.0 113:642.0 114:33.0 115:313.0 116:272.0 117:260.0 118:11.0 119:34.0 120:8.0 123:3.0 124:38.0 125:169.0 126:247.0 127:111.0 128:23.0 129:1672.0 130:150.0 131:380.0 132:13.0 133:1055.0 134:73.0 135:313.0 137:161.0 139:17.0 140:299.0 1…	C00105	6030	DJJCXFVJDGTHFX-XVFCMESISA-N	205	319	173	251	161	186
uridine	856646	224	145465	85:573.0 86:638.0 87:348.0 89:394.0 90:134.0 94:236.0 95:1000.0 96:205.0 98:1052.0 99:398.0 100:1355.0 101:602.0 103:1202.0 104:663.0 105:176.0 106:156.0 110:309.0 111:646.0 112:237.0 115:668.0 116:1432.0 117:6739.0 118:731.0 119:276.0 120:140.0 121:122.0 124:130.0 126:554.0 128:323.0 129:6515.0 130:1227.0 131:2735.0 132:2616.0 133:2547.0 134:182.0 135:137.0 136:93.0 138:21.0 140:147.0 142:522.0 …	C00299	6029	DRTQHJPVMGBUCF-XVFCMESISA-N	602	749	442	461	370	254
urea	329351	189	145496	85:26969.0 86:19557.0 87:47732.0 88:7879.0 89:4417.0 90:6104.0 96:5422.0 97:6640.0 98:7305.0 99:249318.0 100:117208.0 101:34638.0 102:16748.0 103:4447.0 104:3511.0 105:5403.0 106:731.0 111:17086.0 112:4517.0 113:13173.0 114:22944.0 115:22710.0 116:7984.0 119:4134.0 122:137.0 123:416.0 124:576.0 125:2110.0 126:1363.0 127:6260.0 128:465.0 129:5096.0 130:73624.0 131:42829.0 132:33985.0 133:23230.0 1…			XSQUKJJJFZCRTK-UHFFFAOYSA-N	923	770	923	1822	2365	1700
UDP-glucuronic acid	587601	217	7831	87:154.0 89:34.0 96:10.0 97:71.0 98:2.0 99:102.0 101:913.0 103:713.0 111:84.0 113:761.0 114:53.0 115:189.0 116:678.0 117:1036.0 118:23.0 120:1.0 124:3.0 128:50.0 129:1720.0 130:197.0 131:702.0 132:269.0 133:1146.0 134:40.0 135:54.0 141:21.0 142:1.0 143:1068.0 144:123.0 145:349.0 146:24.0 147:2345.0 148:317.0 149:145.0 157:154.0 159:13.0 169:322.0 171:136.0 175:127.0 185:29.0 187:46.0 188:4.0 189:…	C00167	17473	HDYANYHVCAPMJV-LXQIFKJMSA-N	1373	2317	1938	1504	1323	1425
tyrosine	671252	218	16	85:101.0 86:1059.0 87:458.0 89:659.0 90:823.0 91:1849.0 92:215.0 93:210.0 94:46.0 95:258.0 97:226.0 100:19804.0 101:2641.0 102:1366.0 103:1633.0 104:401.0 105:1066.0 107:424.0 113:79.0 115:546.0 116:116.0 117:900.0 118:715.0 119:703.0 120:181.0 121:365.0 123:63.0 124:32.0 125:60.0 128:317.0 129:136.0 130:2787.0 131:1381.0 132:2378.0 133:2406.0 135:1073.0 136:172.0 137:139.0 138:33.0 143:94.0 144:…	C00082	6057	OUYCCCASQSFEME-QMMMGPOBSA-N	10851	13434	8509	7293	7805	6030
tyramine	664737	174	17381	85:11423.0 86:497290.0 87:41826.0 88:17095.0 89:17977.0 90:14664.0 91:27350.0 92:2331.0 93:2206.0 94:330.0 95:3925.0 96:515.0 97:1154.0 98:878.0 99:5395.0 100:205535.0 101:29626.0 102:26271.0 103:11920.0 104:5738.0 105:13899.0 106:1612.0 107:5101.0 108:518.0 109:2410.0 110:608.0 111:694.0 112:272.0 113:5828.0 114:4885.0 115:9457.0 116:18813.0 117:32728.0 118:5975.0 119:8565.0 120:1487.0 121:7764.…	C00483	5610	DZGWFCGJZKJUFP-UHFFFAOYSA-N	2705	2660	2096	1990	1353	1669
tryptophan	780482	202	14	86:650.0 87:425.0 89:261.0 100:3562.0 101:1584.0 102:1611.0 103:773.0 104:190.0 113:59.0 114:89.0 115:489.0 118:184.0 119:183.0 127:218.0 130:2243.0 131:264.0 132:923.0 133:652.0 144:250.0 145:420.0 146:217.0 147:2097.0 148:245.0 149:212.0 154:44.0 156:266.0 157:161.0 158:212.0 159:339.0 160:439.0 161:112.0 162:7.0 170:343.0 171:149.0 172:244.0 173:187.0 174:182.0 175:114.0 177:48.0 182:53.0 183:…	C00078	6305	QIVBCDIJIAJPQS-VIFPVBQESA-N	16372	21167	11737	58294	62750	50923
trehalose	948197	191	111823	85:94.0 98:34.0 99:34.0 103:3530.0 104:205.0 109:159.0 111:125.0 113:165.0 116:172.0 117:768.0 118:42.0 119:60.0 120:25.0 129:2648.0 130:212.0 131:480.0 132:80.0 133:615.0 135:78.0 139:73.0 140:35.0 147:3851.0 148:529.0 149:300.0 150:65.0 151:32.0 154:24.0 155:298.0 157:181.0 169:1745.0 170:122.0 171:166.0 173:76.0 174:14.0 177:56.0 181:35.0 189:344.0 190:84.0 191:3330.0 192:394.0 193:183.0 199:3…				598	1065	419	587	884	441
tocopherol gamma-	1026121	223	4545	85:7.0 86:92.0 88:26.0 91:52.0 94:33.0 95:97.0 97:79.0 99:8.0 104:48.0 105:82.0 107:5.0 109:87.0 111:9.0 112:41.0 119:199.0 120:6.0 121:33.0 123:9.0 124:39.0 125:5.0 128:3.0 134:117.0 135:2.0 137:39.0 139:30.0 140:62.0 142:25.0 145:87.0 147:25.0 148:47.0 149:122.0 151:89.0 152:36.0 156:203.0 157:48.0 161:33.0 163:63.0 164:25.0 165:36.0 166:24.0 167:21.0 171:4.0 172:8.0 173:43.0 174:147.0 175:27.0…	C02483	92729	QUEDXNHFTDJVIY-DQCZWYHMSA-N	935	567	829	1017	1048	923
tocopherol alpha-	1067809	237	100	85:207.0 87:84.0 88:72.0 91:780.0 92:83.0 93:140.0 94:40.0 95:435.0 97:218.0 99:100.0 103:358.0 105:440.0 106:76.0 107:223.0 108:54.0 109:243.0 110:64.0 111:199.0 112:52.0 113:56.0 115:104.0 116:123.0 117:293.0 119:705.0 120:82.0 121:197.0 129:158.0 131:400.0 134:108.0 135:351.0 136:189.0 141:89.0 145:154.0 147:430.0 149:213.0 159:143.0 161:190.0 162:65.0 163:233.0 164:77.0 174:64.0 175:152.0 177…	C00376	638015	NCYCYZXNIZJOKI-OVSJKPMPSA-N	141	133	422	141	140	512
threonine	409568	218	26	85:1692.0 86:5629.0 87:4799.0 88:907.0 89:613.0 90:123.0 91:125.0 93:55.0 94:68.0 96:272.0 97:242.0 98:1238.0 99:967.0 100:21870.0 101:36969.0 102:6991.0 103:4765.0 104:575.0 105:736.0 106:101.0 111:100.0 112:872.0 113:501.0 114:4912.0 115:4479.0 116:1288.0 117:46070.0 118:5398.0 119:3251.0 120:305.0 121:156.0 126:135.0 128:12161.0 129:12490.0 130:8064.0 131:8458.0 132:8775.0 133:10819.0 134:1884…	C00188	6288	AYFVYJQAPQTCCC-GBXIJSLDSA-N	2703	2607	1433	1918	2387	1682
threonic acid	497572	292	172	86:78.0 87:500.0 88:136.0 89:1131.0 90:139.0 91:82.0 95:22.0 98:80.0 99:146.0 101:890.0 102:4177.0 103:5003.0 104:619.0 105:374.0 111:46.0 112:15.0 113:201.0 115:359.0 116:115.0 117:5872.0 118:496.0 119:430.0 121:39.0 128:64.0 129:1372.0 130:3055.0 131:1659.0 132:232.0 133:2893.0 134:460.0 135:237.0 136:30.0 141:29.0 143:619.0 144:80.0 145:104.0 147:16627.0 148:2848.0 149:2024.0 152:34.0 157:244.…	C01620	5460407	JPIJQSOTBSSVTP-STHAYSLISA-N	1691	1691	1184	236	274	144
tagatose	631459	307	4833	85:334.0 87:230.0 88:1.0 89:7139.0 90:557.0 91:209.0 93:158.0 94:346.0 95:551.0 97:266.0 98:203.0 101:1898.0 103:15541.0 104:727.0 105:95.0 107:220.0 109:94.0 110:214.0 111:84.0 112:53.0 113:178.0 117:2074.0 118:87.0 120:300.0 121:119.0 123:192.0 124:85.0 125:12.0 126:15.0 128:153.0 129:1803.0 131:160.0 137:1.0 138:19.0 140:1895.0 141:1398.0 142:289.0 143:129.0 144:1676.0 145:382.0 147:616.0 150:…	C00795	439312	LKDRXBCSQODPBY-OEXCPVAWSA-N	7970	11074	4958	5046	2565	1417
sulfuric acid	282411	227	12266	85:304.0 87:1338.0 89:427.0 90:627.0 91:2568.0 92:299.0 93:437.0 94:219.0 95:38.0 98:17.0 100:576.0 102:801.0 103:2654.0 104:808.0 105:1171.0 106:909.0 107:6785.0 108:162.0 109:273.0 110:3976.0 114:441.0 115:1666.0 116:60.0 117:1133.0 118:2283.0 119:883.0 120:398.0 123:90.0 124:26.0 129:38.0 130:9958.0 131:5448.0 132:1296.0 133:3074.0 134:11823.0 135:2694.0 136:426.0 137:183.0 138:26.0 139:1384.0…	C00059	1118	QAOWNCQODCNURD-UHFFFAOYSA-N	359	149	89	817	321	93
sucrose	915139	271	173	85:319.0 87:314.0 88:197.0 89:406.0 91:85.0 92:24.0 94:41.0 97:89.0 99:203.0 100:65.0 101:688.0 102:331.0 103:8357.0 104:731.0 105:421.0 108:21.0 109:428.0 110:53.0 111:276.0 112:52.0 113:277.0 114:83.0 115:331.0 116:305.0 117:1934.0 118:199.0 119:119.0 122:42.0 124:17.0 125:110.0 127:383.0 128:152.0 129:5742.0 130:735.0 131:1008.0 132:97.0 133:1861.0 134:253.0 135:207.0 136:48.0 138:21.0 139:138…	C00089	5988	CZMRCDWAGMRECN-UGDNZRGBSA-N	359047	434150	326753	423004	332519	313029
succinic acid	370608	247	161	85:303.0 87:764.0 88:359.0 89:340.0 91:55.0 92:42.0 95:84.0 98:86.0 99:324.0 101:577.0 102:330.0 103:701.0 104:172.0 105:342.0 106:78.0 107:93.0 111:30.0 113:629.0 114:213.0 115:891.0 116:1231.0 117:1124.0 118:170.0 119:320.0 120:104.0 124:22.0 126:77.0 128:196.0 129:6064.0 130:1045.0 131:1466.0 132:345.0 133:2204.0 135:234.0 136:65.0 137:16.0 138:15.0 142:39.0 143:223.0 145:378.0 147:57887.0 148…	C00042	1110	KDYFGRWQOYBRFD-UHFFFAOYSA-N	1940	1857	1279	847	716	734
stearic acid	787622	117	13	85:4191.0 86:1569.0 87:1271.0 88:840.0 89:3341.0 90:339.0 91:1247.0 92:198.0 93:2558.0 94:311.0 95:7043.0 96:882.0 97:6832.0 98:5171.0 99:2925.0 100:405.0 101:1507.0 102:583.0 103:508.0 104:58.0 105:3188.0 106:306.0 107:1125.0 108:164.0 109:2130.0 110:377.0 111:3168.0 112:1361.0 113:512.0 114:158.0 115:1020.0 116:7267.0 117:126653.0 118:11937.0 119:4908.0 120:246.0 121:958.0 122:149.0 123:575.0 1…	C01530	5281	QIQXTHQIDYTFRH-UHFFFAOYSA-N	27397	24540	27911	34460	38516	34548
squalene	976237	95	23042	85:30.0 86:24.0 89:29.0 91:1210.0 92:419.0 93:2657.0 94:934.0 95:3637.0 96:426.0 97:225.0 105:675.0 106:136.0 107:1531.0 108:365.0 109:1353.0 110:180.0 111:108.0 112:7.0 115:78.0 116:94.0 117:38.0 118:27.0 119:622.0 120:164.0 121:1823.0 122:370.0 123:1104.0 124:151.0 125:39.0 128:103.0 129:12.0 131:224.0 132:45.0 133:266.0 134:264.0 135:782.0 136:1304.0 137:1202.0 138:116.0 139:4.0 140:15.0 141:1…	C00751	638072	YYGNTYWPHWGJRM-AAJYLUCBSA-N	11099	14300	8584	10370	12154	7783
spermidine	792924	144	1714	86:2249.0 87:97.0 88:90.0 98:50.0 99:209.0 100:1315.0 101:269.0 102:322.0 103:48.0 112:85.0 114:376.0 115:652.0 116:3899.0 117:324.0 118:176.0 123:24.0 126:189.0 128:490.0 129:447.0 130:615.0 131:43.0 132:12.0 140:80.0 142:727.0 144:4737.0 145:505.0 146:609.0 154:339.0 155:8.0 156:1970.0 157:646.0 158:219.0 159:4.0 160:1566.0 161:106.0 162:47.0 168:3.0 170:695.0 171:46.0 172:1272.0 173:230.0 174:…	C00315	1102	ATHGHQPFGPMSJY-UHFFFAOYSA-N	378	439	341	228	318	256
sophorose	965726	307	62354	85:151.0 86:519.0 87:288.0 88:271.0 89:4723.0 90:522.0 97:108.0 98:103.0 99:405.0 100:1535.0 101:1642.0 102:691.0 103:27499.0 104:2545.0 105:1508.0 106:130.0 108:1.0 109:574.0 110:112.0 111:141.0 112:249.0 113:203.0 114:318.0 115:670.0 116:1151.0 117:9467.0 118:1055.0 119:812.0 124:39.0 126:395.0 127:497.0 128:415.0 129:10332.0 130:1317.0 131:2651.0 132:350.0 133:5084.0 134:685.0 135:521.0 137:21…	C08250	441432	HIWPGCMGAMJNRG-BTLHAWITSA-N	76	175	116	128	108	79
shikimic acid	611100	204	286	85:149.0 87:51.0 89:152.0 90:30.0 91:290.0 92:189.0 93:498.0 94:99.0 95:323.0 96:150.0 97:191.0 98:58.0 99:248.0 100:45.0 101:676.0 103:796.0 104:122.0 105:435.0 107:157.0 108:97.0 109:114.0 111:293.0 112:57.0 113:62.0 114:60.0 115:150.0 116:435.0 117:504.0 118:76.0 119:240.0 121:261.0 122:62.0 123:242.0 125:205.0 126:81.0 128:58.0 131:777.0 132:71.0 133:2652.0 134:351.0 135:280.0 137:3.0 138:27.…	C00493	8742	JXOHGGNKMLTUBP-HSUXUTPPSA-N	1006	1498	1004	452	497	345
serine	395020	218	25	85:536.0 86:1604.0 87:945.0 88:1874.0 89:1384.0 90:199.0 91:148.0 95:84.0 97:103.0 98:189.0 99:283.0 100:23226.0 101:3557.0 102:1780.0 103:3612.0 104:267.0 105:217.0 109:46.0 110:192.0 112:43.0 113:186.0 114:2146.0 115:2068.0 116:7090.0 117:3142.0 118:630.0 119:872.0 120:104.0 122:24.0 125:17.0 128:249.0 129:255.0 130:1752.0 131:2506.0 132:2800.0 133:5975.0 134:1177.0 135:499.0 141:90.0 142:206.0…	C00065	5951	MTCFGRXMJLQNBG-REOHCLBHSA-N	4613	4845	2485	1463	1592	1093
ribose-5-phosphate	733959	315	13110	85:545.0 86:474.0 87:1100.0 88:217.0 89:4256.0 90:401.0 91:47.0 92:99.0 93:205.0 94:204.0 95:156.0 97:190.0 98:333.0 99:784.0 100:491.0 101:2922.0 102:750.0 103:9773.0 104:376.0 105:702.0 106:146.0 109:53.0 111:403.0 112:959.0 113:1598.0 114:264.0 115:1101.0 116:1782.0 117:2668.0 118:97.0 119:1188.0 120:120.0 121:130.0 122:65.0 123:46.0 124:90.0 125:442.0 126:1382.0 127:181.0 128:1193.0 129:7905.…	C00117	439167	KTVPXOYAKDPRHY-SOOFDHNKSA-N	155	165	111	139	109	51
ribose	553135	217	1662	85:8071.0 86:9472.0 87:11706.0 88:7002.0 89:91105.0 90:8121.0 91:4369.0 92:716.0 93:150.0 94:1908.0 95:1008.0 96:977.0 97:1171.0 98:3992.0 99:8420.0 100:38767.0 101:35431.0 102:21246.0 103:1062555.0 104:101843.0 105:73545.0 106:4592.0 107:540.0 108:433.0 109:560.0 110:342.0 111:3649.0 112:4750.0 113:10117.0 114:23592.0 115:17668.0 116:13805.0 117:109230.0 118:11975.0 119:17425.0 120:1771.0 121:10…	C00121	5779	HMFHBZSHGGEWLO-SOOFDHNKSA-N	1233	1513	832	420	517	329
ribitol	575497	217	7362	85:248.0 86:43.0 87:65.0 88:62.0 89:897.0 90:98.0 92:20.0 95:22.0 99:113.0 100:224.0 101:774.0 102:28.0 103:6316.0 104:624.0 105:415.0 107:35.0 109:433.0 110:374.0 111:71.0 112:1.0 113:273.0 114:80.0 115:19.0 116:274.0 117:7478.0 118:701.0 119:297.0 126:2.0 128:44.0 129:3713.0 130:874.0 131:1633.0 132:149.0 133:1838.0 134:180.0 135:129.0 136:1.0 140:1.0 142:152.0 143:478.0 145:98.0 146:11.0 147:7…	C00474	827	HEBKCHPVOIAQTA-ZXFHETKHSA-N	1269	1377	828	5612	6281	25361
raffinose	1120886	361	3190	85:33.0 86:57.0 89:118.0 97:9.0 99:119.0 101:141.0 103:2918.0 104:200.0 109:167.0 113:29.0 115:39.0 116:161.0 117:590.0 119:118.0 127:20.0 129:3784.0 130:442.0 131:389.0 132:40.0 133:755.0 139:34.0 141:95.0 142:74.0 143:448.0 144:16.0 145:42.0 147:2732.0 148:202.0 149:232.0 150:2.0 153:60.0 155:407.0 156:35.0 157:463.0 158:48.0 159:18.0 161:17.0 162:10.0 163:129.0 169:2550.0 170:335.0 171:169.0 1…	C00492	439242	MUPFEKGTMRGPLJ-ZQSKZDJDSA-N	36657	46928	17950	37601	35340	15420
pyruvic acid	211003	174	66	85:630.0 86:204.0 89:7216.0 90:673.0 91:371.0 92:530.0 93:30031.0 94:2061.0 95:11219.0 96:1648.0 97:859.0 98:280.0 99:3052.0 100:1713.0 101:1946.0 103:6049.0 104:661.0 105:194.0 108:69.0 109:190.0 113:98.0 114:299.0 115:3337.0 116:419.0 120:34.0 121:249.0 122:97.0 123:32537.0 124:2424.0 125:11002.0 126:932.0 140:64.0 141:56.0 145:163.0 158:558.0 159:315.0 161:150.0 163:309.0 164:86.0 165:1647.0 1…	C00022	1060	LCTONWCANYUPML-UHFFFAOYSA-N	337	432	239	261	157	216
pyrophosphate	327517	110	88181	85:59.0 86:424.0 88:3996.0 89:1099.0 90:521.0 91:2992.0 92:542.0 93:556.0 94:176.0 95:7.0 98:486.0 99:22.0 100:644.0 101:127.0 102:321.0 103:699.0 104:316.0 105:878.0 106:720.0 107:2656.0 108:521.0 109:1698.0 110:90323.0 111:3584.0 113:74.0 114:44.0 115:1098.0 116:32.0 117:291.0 118:249.0 119:1334.0 120:399.0 121:1855.0 122:318.0 123:1116.0 124:21.0 125:322.0 131:709.0 132:202.0 133:5324.0 134:26…	C00013	1023	XPPKVPWEQAFLFU-UHFFFAOYSA-N	2072	1829	1778	646	855	1211
putrescine	588119	174	21703	85:624.0 86:17614.0 87:1954.0 88:701.0 95:37.0 96:1.0 97:93.0 98:646.0 99:2310.0 100:8640.0 101:1171.0 102:973.0 103:9.0 110:382.0 111:26.0 112:811.0 113:463.0 114:1772.0 115:664.0 116:1599.0 117:894.0 118:197.0 124:16.0 125:39.0 126:2092.0 127:226.0 128:1088.0 129:243.0 130:4521.0 131:1582.0 132:862.0 140:655.0 141:77.0 142:1872.0 143:265.0 144:500.0 145:66.0 146:2422.0 153:32.0 156:175.0 158:65…	C00138	1049	KIDHWZJUCRJVML-UHFFFAOYSA-N	460	542	380	405	720	397
propane-1,3-diol NIST	214380	177	282	85:801.0 86:145.0 87:673.0 99:342.0 100:269.0 101:1134.0 102:390.0 103:1442.0 104:191.0 105:263.0 113:55.0 115:7165.0 116:474.0 119:330.0 129:59.0 130:5199.0 131:1969.0 133:1784.0 135:367.0 145:32.0 147:17505.0 148:2962.0 149:1307.0 150:157.0 151:34.0 163:52.0 164:30.0 176:36.0 177:1417.0 178:147.0 179:81.0 180:21.0 183:38.0 186:23.0 192:22.0 201:32.0 203:21.0 205:278.0 213:45.0 227:17.0 231:24.0…	C02457	10442	YPFDHNVEDLHUCE-UHFFFAOYSA-N	414	735	767	747	747	727
proline	364716	142	8	85:2056.0 86:1998.0 87:940.0 88:328.0 89:338.0 90:51.0 92:149.0 94:210.0 95:311.0 96:577.0 97:573.0 98:1498.0 99:2820.0 100:4125.0 101:1740.0 102:731.0 103:1654.0 104:106.0 105:427.0 106:176.0 107:465.0 108:67.0 109:52.0 110:311.0 111:232.0 112:301.0 113:996.0 114:329.0 115:1985.0 116:429.0 117:1213.0 118:146.0 119:466.0 120:44.0 121:71.0 122:64.0 123:52.0 124:625.0 125:120.0 126:878.0 127:934.0 …	C00148	145742	ONIBWKKTOPOVIA-BYPYZUCNSA-N	5741	4061	592	396	865	387
phytol	761712	143	3192	85:289.0 86:126.0 88:244.0 89:421.0 93:8.0 95:309.0 96:270.0 97:141.0 98:162.0 99:186.0 100:115.0 101:841.0 102:38.0 103:473.0 105:22.0 107:75.0 109:125.0 111:146.0 112:77.0 113:127.0 115:76.0 116:79.0 117:326.0 118:190.0 121:37.0 122:27.0 123:538.0 124:112.0 126:124.0 129:259.0 130:97.0 131:412.0 132:89.0 133:199.0 134:256.0 139:46.0 141:49.0 143:5116.0 144:663.0 145:148.0 147:569.0 149:92.0 155…	C01389	5280435	BOTWFXYSPFMFNR-PYDDKJGSSA-N	176	166	108	97	143	124
phosphoethanolamine	604335	299	41988	85:4482.0 86:63617.0 87:12014.0 88:3644.0 89:3383.0 90:821.0 91:1349.0 92:430.0 93:340.0 94:5.0 95:45.0 96:789.0 97:261.0 98:2892.0 99:2491.0 100:203982.0 101:23440.0 102:10502.0 103:8600.0 104:1871.0 105:4659.0 106:990.0 107:3114.0 108:204.0 109:543.0 111:145.0 112:388.0 113:3848.0 114:98861.0 115:59768.0 116:15091.0 117:9619.0 118:1800.0 119:8190.0 120:1538.0 121:5493.0 122:606.0 123:1961.0 124…	C00346	1015	SUHOOTKUPISOBE-UHFFFAOYSA-N	134	157	170	71	127	45
phosphoenolpyruvate	518184	211	1685	85:722.0 87:475.0 88:135.0 89:540.0 91:470.0 92:190.0 93:453.0 94:75.0 95:114.0 98:478.0 99:505.0 100:235.0 101:256.0 102:52.0 103:1316.0 104:188.0 105:852.0 106:273.0 107:249.0 108:154.0 109:372.0 111:44.0 112:32.0 113:98.0 114:132.0 115:2290.0 116:478.0 117:879.0 118:282.0 119:1600.0 120:274.0 121:1440.0 122:140.0 123:412.0 124:34.0 126:75.0 128:64.0 129:1559.0 130:357.0 131:2281.0 132:277.0 13…				107	151	103	99	88	95
phosphate	345365	314	4	85:2157.0 86:4845.0 87:5305.0 88:1544.0 89:6178.0 90:913.0 91:5486.0 92:639.0 93:1090.0 94:256.0 95:178.0 96:901.0 97:221.0 98:1216.0 99:626.0 100:3524.0 103:17906.0 104:4250.0 105:12326.0 106:1911.0 107:7514.0 108:751.0 109:2429.0 110:239.0 112:225.0 113:1044.0 114:607.0 115:23611.0 116:3246.0 117:2166.0 118:1082.0 119:15220.0 120:2183.0 121:11456.0 122:1330.0 123:5152.0 124:478.0 125:397.0 126:…	C00009	1004	NBIIXXVUZAFLBC-UHFFFAOYSA-N	15451	14208	11767	18288	16907	12697
phenylethylamine	513300	174	16890	86:5896.0 87:600.0 88:548.0 90:188.0 91:2636.0 92:206.0 93:1.0 97:1.0 98:48.0 99:129.0 100:2765.0 101:192.0 102:109.0 103:2633.0 104:279.0 107:378.0 108:74.0 110:55.0 113:65.0 114:106.0 116:481.0 121:196.0 122:31.0 124:2.0 127:165.0 128:135.0 129:158.0 130:745.0 134:29.0 135:9.0 139:10.0 143:120.0 144:297.0 146:47.0 155:163.0 158:53.0 160:164.0 161:9.0 162:213.0 172:80.0 174:6708.0 175:987.0 176:…	C05332	1001	BHHGXPLMPWCGHP-UHFFFAOYSA-N	54968	72480	38532	68561	50388	27955
phenylalanine	537804	218	33	85:116.0 86:960.0 87:386.0 88:130.0 89:524.0 90:333.0 91:7394.0 92:957.0 93:245.0 95:80.0 97:48.0 98:130.0 99:52.0 100:9746.0 101:1177.0 102:805.0 103:1034.0 104:243.0 105:388.0 107:71.0 113:39.0 114:39.0 115:219.0 116:165.0 117:780.0 118:464.0 119:424.0 120:416.0 121:430.0 122:59.0 123:39.0 129:97.0 130:1679.0 131:1133.0 132:1341.0 133:1146.0 134:336.0 135:293.0 136:49.0 138:34.0 139:49.0 140:25…	C00079	6140	COLNVLDHVKWLRT-QMMMGPOBSA-N	1876	2819	2424	1112	2073	929
phenol	218927	151	31889	91:2045.0 92:161.0 93:334.0 94:209.0 95:2491.0 96:415.0 97:231.0 105:135.0 106:56.0 110:100.0 111:75.0 112:21.0 120:80.0 121:643.0 122:37.0 123:637.0 124:89.0 125:41.0 131:307.0 132:52.0 134:140.0 135:1287.0 136:193.0 137:125.0 145:37.0 149:73.0 150:28.0 151:15374.0 152:2150.0 153:646.0 154:68.0 166:3125.0 167:465.0 168:102.0 170:10.0 174:109.0 189:40.0 246:20.0 287:37.0 300:22.0 317:16.0 324:18.…	C00146	996	ISWSIDIOOBJBQZ-UHFFFAOYSA-N	1166	1263	1168	1096	1194	1230
pentono-1,4-lactone	587644	102	84205	85:175.0 87:358.0 88:135.0 89:4819.0 90:326.0 91:101.0 92:46.0 94:18.0 95:47.0 98:1.0 99:225.0 101:2113.0 102:10373.0 103:1543.0 104:394.0 105:30.0 106:3.0 110:39.0 111:55.0 113:383.0 114:52.0 115:363.0 116:321.0 117:464.0 118:20.0 119:414.0 120:22.0 127:193.0 128:194.0 129:1257.0 130:6424.0 131:1281.0 132:376.0 133:3172.0 134:350.0 135:282.0 139:1.0 140:1.0 141:171.0 142:154.0 143:2068.0 144:153…	C02674	161815	YIXDEYPPAGPYDP-IUYQGCFVSA-N	358	261	279	148	580	119
pentitol	561721	307	16624	89:382.0 90:32.0 93:12.0 100:127.0 101:141.0 102:57.0 103:5552.0 104:377.0 105:31.0 110:101.0 113:98.0 115:27.0 117:1218.0 118:90.0 119:10.0 127:172.0 129:3002.0 130:931.0 131:555.0 133:909.0 134:160.0 141:20.0 143:185.0 144:135.0 147:4361.0 148:471.0 149:548.0 151:61.0 153:6.0 157:1007.0 158:82.0 159:54.0 161:29.0 163:129.0 171:32.0 173:7.0 175:78.0 177:56.0 184:126.0 186:4.0 187:24.0 189:406.0 …	D00061	827	HEBKCHPVOIAQTA-UHFFFAOYSA-N	928	1032	799	333	594	401
pelargonic acid	399229	117	50	85:95.0 86:236.0 88:109.0 89:242.0 90:68.0 94:18.0 95:61.0 96:43.0 98:137.0 99:208.0 101:214.0 102:71.0 105:367.0 116:364.0 117:7457.0 118:623.0 119:191.0 123:20.0 128:63.0 129:2753.0 130:235.0 131:2172.0 132:1576.0 133:343.0 143:171.0 144:20.0 145:577.0 146:129.0 149:75.0 150:22.0 157:39.0 159:78.0 171:92.0 172:28.0 187:106.0 201:79.0 215:2429.0 216:383.0 217:112.0 221:143.0 222:38.0 252:13.0 25…	C01601	8158	FBUKVWPVBMHYJY-UHFFFAOYSA-N	14990	18832	20376	20874	17800	20947
pantothenic acid	690887	291	31356	86:142.0 87:115.0 88:61.0 89:123.0 91:147.0 93:29.0 97:25.0 98:459.0 100:211.0 101:202.0 102:407.0 103:6738.0 104:460.0 105:272.0 106:32.0 114:19.0 115:305.0 116:236.0 117:4122.0 118:351.0 119:205.0 120:33.0 121:29.0 122:19.0 124:194.0 128:128.0 129:1113.0 130:360.0 131:394.0 132:39.0 133:428.0 134:46.0 135:88.0 143:489.0 144:621.0 145:402.0 146:236.0 147:1702.0 148:191.0 149:222.0 156:34.0 157:2…	C12276	6613	GHOKWGTUZJEAQD-ZETCQYMHSA-N	344	265	285	898	475	385
palmitic acid	713809	313	11	85:5547.0 86:2174.0 87:1945.0 88:1374.0 89:4967.0 90:773.0 91:1518.0 92:318.0 93:3798.0 94:511.0 95:10592.0 96:1486.0 97:8747.0 98:6953.0 99:4528.0 100:714.0 101:2700.0 102:872.0 103:543.0 105:5528.0 106:406.0 107:1555.0 108:180.0 109:2908.0 110:516.0 111:3724.0 112:1696.0 113:834.0 114:115.0 115:1629.0 116:11477.0 117:187825.0 118:18078.0 119:7322.0 120:225.0 121:1203.0 122:69.0 123:876.0 124:28…	C00249	985	IPCSVZSSVZVIGE-UHFFFAOYSA-N	5688	5652	6266	10908	11117	9598
oxoproline	485935	156	10	85:3305.0 86:3646.0 88:224.0 89:349.0 92:90.0 93:31.0 94:268.0 97:300.0 98:1005.0 99:1224.0 100:2213.0 101:88.0 102:773.0 103:769.0 104:198.0 105:507.0 106:72.0 108:279.0 109:95.0 110:674.0 111:220.0 112:3321.0 113:1081.0 114:1752.0 115:792.0 116:101.0 117:1281.0 118:207.0 119:332.0 122:383.0 123:65.0 124:48.0 126:536.0 127:49.0 128:356.0 129:115.0 130:114.0 131:2158.0 132:618.0 133:4526.0 134:75…	C01879	7405	ODHCTXKNWHHXJC-VKHMYHEASA-N	23372	22706	13990	18510	17584	15129
oxalic acid	260513	190	4923	85:642.0 86:564.0 88:852.0 89:2725.0 90:394.0 91:354.0 92:72.0 93:452.0 95:374.0 99:782.0 100:169.0 101:3135.0 102:7162.0 103:10813.0 104:1629.0 105:3087.0 106:416.0 107:839.0 108:169.0 109:471.0 110:173.0 111:137.0 113:787.0 114:94.0 115:3681.0 116:1325.0 117:6042.0 118:1002.0 119:1067.0 120:91.0 121:33.0 122:65.0 123:314.0 124:97.0 125:300.0 129:68.0 130:184.0 131:11895.0 132:2017.0 133:14362.0…	C00209	971	MUBZPKHOEPUJKR-UHFFFAOYSA-N	5627	6005	3481	17853	15389	8907
orotic acid	586317	254	18492	86:145.0 93:50.0 97:74.0 99:33.0 100:658.0 101:27.0 117:39.0 124:23.0 131:210.0 132:36.0 133:51.0 140:16.0 147:494.0 153:16.0 158:39.0 167:49.0 174:219.0 214:30.0 225:13.0 226:22.0 239:84.0 246:15.0 253:160.0 254:1313.0 255:366.0 256:147.0 257:19.0 269:169.0 270:80.0 271:22.0 282:29.0 298:15.0 313:14.0 328:15.0 336:13.0 356:52.0 357:395.0 358:187.0 359:82.0 360:19.0 371:27.0 372:28.0 397:15.0 400…	C00295	967	PXQPEWDEAKTCGB-UHFFFAOYSA-N	104	123	103	109	156	133
ornithine	618628	142	139461	85:291.0 86:2801.0 87:436.0 88:656.0 90:128.0 93:125.0 94:42.0 98:332.0 100:2467.0 101:931.0 102:1135.0 103:5765.0 104:535.0 105:307.0 106:58.0 108:37.0 109:61.0 110:133.0 112:404.0 113:211.0 114:743.0 115:513.0 116:1682.0 117:1042.0 118:213.0 119:246.0 120:53.0 121:68.0 123:24.0 124:91.0 126:406.0 128:926.0 130:1331.0 131:786.0 132:609.0 133:1014.0 134:266.0 135:208.0 136:67.0 140:210.0 141:248.…	C00077	88747248	AHLPHDHHMVZTML-BYPYZUCNSA-N	3431	2663	1579	1436	2064	851
oleic acid	779120	339	43	85:2268.0 86:703.0 87:608.0 88:472.0 89:1302.0 90:134.0 91:1987.0 92:342.0 93:2662.0 94:1268.0 95:7406.0 96:10672.0 97:6738.0 98:7712.0 99:1578.0 100:201.0 101:682.0 102:145.0 103:388.0 104:124.0 105:1450.0 106:261.0 107:1323.0 108:726.0 109:3302.0 110:3665.0 111:2689.0 112:1153.0 113:264.0 114:114.0 115:259.0 116:3180.0 117:34280.0 118:3347.0 119:2670.0 120:259.0 121:1238.0 122:553.0 123:2546.0 …	C00712	445639	ZQPPMHVWECSIRJ-KTKRTIGZSA-N	242	580	455	4177	3735	3043
octadecanol	755409	327	997	85:3812.0 86:224.0 87:853.0 88:401.0 89:7207.0 90:593.0 91:2611.0 92:281.0 93:206.0 94:57.0 95:784.0 96:291.0 97:9121.0 98:859.0 99:2097.0 100:378.0 101:3627.0 102:510.0 103:8469.0 104:862.0 105:36.0 109:308.0 110:74.0 111:3878.0 112:352.0 113:980.0 115:1693.0 116:209.0 121:32.0 123:60.0 124:45.0 125:1173.0 126:164.0 127:120.0 129:1075.0 137:28.0 139:257.0 140:47.0 141:118.0 143:377.0 144:41.0 14…		8221	GLDOVTGHNKAZLK-UHFFFAOYSA-N	445	616	499	622	244	399
O-acetylserine	414914	174	3943	85:50.0 88:106.0 89:497.0 90:71.0 91:67.0 92:42.0 93:18.0 95:6.0 100:1115.0 101:583.0 102:369.0 103:258.0 104:89.0 107:294.0 108:42.0 110:29.0 111:25.0 112:39.0 114:153.0 115:82.0 116:2248.0 117:605.0 118:166.0 127:20.0 128:35.0 129:92.0 130:222.0 131:1052.0 132:2219.0 133:371.0 134:647.0 136:37.0 143:114.0 144:320.0 146:17.0 147:692.0 149:416.0 153:1.0 158:108.0 160:21.0 167:25.0 172:25.0 174:33…	C00979	99478	VZXPDPZARILFQX-BYPYZUCNSA-N	186	115	100	177	118	109
nicotinamide	471602	179	84542	86:209.0 89:162.0 90:198.0 92:127.0 93:263.0 94:195.0 100:836.0 102:136.0 103:220.0 104:2595.0 105:4174.0 106:810.0 108:61.0 119:174.0 120:170.0 122:157.0 123:39.0 135:126.0 136:6136.0 137:808.0 138:240.0 139:45.0 148:164.0 150:54.0 151:55.0 161:87.0 163:218.0 164:32.0 165:80.0 166:33.0 175:86.0 178:33.0 179:15388.0 180:2109.0 181:675.0 182:48.0 193:1190.0 194:529.0 195:117.0	C00153	936	DFPAKSUCGFBDDF-UHFFFAOYSA-N	139	163	104	236	139	155
nicotianamine	898928	186	4701	85:1045.0 86:2209.0 87:492.0 88:565.0 89:531.0 90:17.0 91:24.0 92:91.0 93:60.0 94:2698.0 95:943.0 96:3824.0 97:768.0 98:953.0 99:875.0 100:6932.0 101:1241.0 102:2847.0 103:7119.0 104:1527.0 105:301.0 106:281.0 107:1.0 108:595.0 109:248.0 110:374.0 111:147.0 112:876.0 113:681.0 114:3367.0 115:1337.0 116:3362.0 117:2278.0 118:457.0 119:120.0 120:106.0 121:331.0 122:538.0 123:901.0 124:543.0 125:476…	C05324	9882882	KRGPXXHMOXVMMM-CIUDSAMLSA-N	344	398	311	133	241	177
N-acetylmannosamine	735323	319	3244	85:1141.0 86:451.0 87:885.0 88:794.0 89:7966.0 90:778.0 91:624.0 93:87.0 94:49.0 95:261.0 96:255.0 97:763.0 98:285.0 99:645.0 100:1414.0 101:2282.0 102:588.0 103:22851.0 104:2059.0 105:1722.0 106:141.0 108:12.0 109:340.0 110:235.0 111:311.0 113:842.0 114:5548.0 115:953.0 116:1164.0 117:12085.0 118:1540.0 119:1530.0 120:118.0 123:92.0 125:29.0 126:101.0 127:736.0 128:479.0 129:16363.0 130:2769.0 1…	C00645	439281	OVRNDRQMDRJTHS-ZTVVOAFPSA-N	525	433	429	153	217	88
n-acetyl-d-hexosamine	746341	319	1674	85:448.0 86:230.0 88:655.0 89:9641.0 90:778.0 99:345.0 100:2544.0 101:2131.0 102:964.0 103:45456.0 104:4561.0 105:1970.0 106:10.0 113:655.0 114:2492.0 115:766.0 116:104.0 117:11596.0 118:1129.0 119:1434.0 126:279.0 127:100.0 128:346.0 129:15183.0 130:2624.0 131:3200.0 133:18066.0 134:1988.0 135:689.0 140:72.0 141:221.0 142:588.0 143:1887.0 144:357.0 146:152.0 147:49213.0 148:7660.0 149:5097.0 150…	C03878	24139	OVRNDRQMDRJTHS-FMDGEEDCSA-N	303	229	246	139	111	98
myristic acid	634414	285	127	85:1672.0 86:922.0 87:259.0 88:617.0 89:2301.0 90:194.0 91:565.0 93:1089.0 94:262.0 95:2947.0 96:479.0 97:1977.0 98:1752.0 99:1650.0 100:382.0 101:1406.0 104:452.0 105:1305.0 106:321.0 107:394.0 108:204.0 109:725.0 110:354.0 111:699.0 112:710.0 116:3547.0 117:55137.0 118:5160.0 119:1775.0 120:155.0 121:314.0 122:68.0 123:74.0 124:132.0 125:204.0 128:186.0 129:23236.0 130:2963.0 131:10163.0 132:11…	C06424	11005	TUNFSRHWOTWDNC-UHFFFAOYSA-N	242	261	222	211	253	232
myo-inositol	730022	305	1741	85:113.0 86:491.0 87:31.0 88:19.0 89:298.0 90:43.0 95:6.0 99:170.0 100:411.0 101:320.0 102:164.0 103:3399.0 104:366.0 105:2.0 107:22.0 108:49.0 109:262.0 111:243.0 112:149.0 113:176.0 114:90.0 115:187.0 116:296.0 117:1042.0 118:228.0 119:212.0 121:1.0 123:6.0 124:38.0 125:22.0 126:73.0 127:67.0 128:163.0 129:4240.0 130:611.0 131:1566.0 132:262.0 133:3203.0 134:572.0 135:421.0 136:43.0 138:92.0 13…	C00137	892	CDAISMWEOUEBRE-UHFFFAOYSA-N	10308	7173	6606	12846	14102	11124
mucic acid	709842	333	6426	85:27.0 88:2.0 89:28.0 90:101.0 93:21.0 95:66.0 99:171.0 101:153.0 102:448.0 103:1679.0 104:125.0 105:13.0 106:2.0 107:23.0 110:36.0 111:100.0 115:17.0 117:651.0 118:112.0 121:8.0 124:1.0 128:77.0 129:1082.0 130:312.0 131:424.0 133:1205.0 134:12.0 135:82.0 136:4.0 137:3.0 139:2.0 140:41.0 141:17.0 142:106.0 143:1480.0 144:111.0 145:32.0 146:17.0 147:6387.0 148:679.0 149:640.0 150:1.0 152:3.0 153:…	C00879	3037582	DSLZVSRJTYRBFB-DUHBMQHGSA-N	788	643	523	1101	648	506
methyl O-D-galactopyranoside	630836	204	14758	85:74.0 86:12.0 87:134.0 88:68.0 89:1655.0 90:104.0 91:27.0 95:3.0 96:6.0 97:2.0 98:9.0 99:77.0 100:29.0 101:396.0 102:59.0 103:3447.0 104:316.0 105:190.0 106:20.0 109:22.0 110:4.0 111:63.0 112:10.0 113:65.0 114:78.0 115:69.0 116:268.0 117:709.0 118:65.0 119:148.0 121:10.0 125:7.0 126:38.0 127:54.0 128:13.0 129:1102.0 130:73.0 131:445.0 132:68.0 133:2743.0 134:271.0 135:128.0 136:16.0 138:1.0 139…	C03619	94214	HOVAGTYPODGVJG-VOQCIKJUSA-N	797	1060	719	377	329	302
methionine sulfoxide	605401	128	1689	85:190.0 86:166.0 87:115.0 88:218.0 89:228.0 90:246.0 91:507.0 93:268.0 95:100.0 96:21.0 97:18.0 98:97.0 99:117.0 100:2102.0 101:139.0 102:866.0 103:1736.0 104:167.0 107:262.0 109:20.0 112:159.0 113:5.0 114:774.0 115:220.0 116:152.0 117:80.0 118:107.0 119:358.0 120:67.0 121:90.0 123:130.0 124:16.0 125:4.0 128:17068.0 129:2443.0 130:1288.0 131:524.0 132:237.0 133:525.0 134:149.0 135:137.0 136:133.…	C02989	158980	QEFRNWWLZKMPFJ-YGVKFDHGSA-N	211	201	185	138	163	143
methionine	483560	176	45	86:209.0 87:157.0 88:89.0 92:28.0 96:49.0 98:179.0 100:943.0 101:113.0 102:175.0 103:199.0 104:109.0 105:441.0 107:31.0 114:409.0 115:107.0 117:136.0 118:21.0 122:14.0 128:6524.0 129:603.0 130:496.0 131:1184.0 132:354.0 134:118.0 144:59.0 145:49.0 146:97.0 147:486.0 148:243.0 149:200.0 151:51.0 159:53.0 160:202.0 161:47.0 162:43.0 163:30.0 164:16.0 172:30.0 174:90.0 175:14.0 176:5168.0 177:722.0 …	C00073	6137	FFEARJCKVFRZRR-BYPYZUCNSA-N	747	666	422	375	396	229
methanolphosphate	289520	241	5393	91:189.0 98:118.0 99:213.0 109:13.0 110:42.0 115:116.0 117:125.0 118:94.0 119:81.0 121:107.0 122:6.0 123:105.0 130:13.0 133:646.0 134:53.0 135:408.0 136:125.0 137:176.0 143:34.0 144:4.0 151:78.0 158:18.0 160:2.0 163:856.0 164:67.0 165:58.0 167:92.0 168:16.0 181:147.0 184:128.0 195:233.0 198:4.0 210:1.0 211:438.0 212:72.0 213:19.0 225:3.0 228:46.0 239:1.0 241:2338.0 242:433.0 243:249.0 244:9.0 256…		13130	CAAULPUQFIIOTL-UHFFFAOYSA-N	3602	2624	1425	2075	2112	1682
mannonic acid NIST	689527	333	84667	85:362.0 87:509.0 88:148.0 89:1741.0 90:24.0 95:54.0 97:303.0 99:268.0 100:2.0 101:1388.0 102:1982.0 103:9955.0 104:1044.0 105:492.0 107:4.0 109:11.0 110:32.0 111:166.0 113:287.0 114:15.0 115:403.0 116:499.0 117:7048.0 118:652.0 119:665.0 126:13.0 127:153.0 128:31.0 129:5830.0 130:1573.0 131:2999.0 132:332.0 133:5505.0 134:683.0 135:410.0 138:6.0 139:2.0 141:167.0 142:35.0 143:3605.0 144:325.0 14…	C00514	3246006	RGHNJXZEOKUKBD-MBMOQRBOSA-N	668	622	420	359	326	351
maltose	946601	204	1979	85:18.0 86:40.0 87:38.0 89:640.0 90:50.0 94:3.0 95:51.0 96:226.0 97:52.0 98:60.0 99:10.0 100:262.0 101:31.0 102:157.0 103:2571.0 104:171.0 105:231.0 108:7.0 109:86.0 111:17.0 112:13.0 113:130.0 114:62.0 116:82.0 117:1560.0 118:98.0 119:98.0 125:5.0 127:10.0 128:39.0 129:1849.0 130:331.0 131:223.0 132:24.0 133:813.0 134:81.0 140:25.0 141:77.0 142:107.0 143:428.0 145:58.0 147:3256.0 148:427.0 149:3…	C00208	439186	GUBGYTABKSRVRQ-PICCSMPSSA-N	912	1558	671	261	434	149
malonic acid	305372	233	16918	85:1026.0 86:1326.0 87:4220.0 88:2045.0 89:1145.0 90:185.0 91:256.0 93:120.0 94:177.0 95:78.0 96:135.0 97:304.0 98:370.0 99:12693.0 100:1810.0 101:5145.0 102:1329.0 103:2418.0 104:448.0 105:1540.0 107:59.0 108:167.0 109:3011.0 110:122.0 111:448.0 113:89.0 114:57.0 115:3728.0 116:2072.0 117:4257.0 118:696.0 119:863.0 120:61.0 122:131.0 124:104.0 126:90.0 127:206.0 130:370.0 131:7673.0 132:1197.0 1…	C00383	867	OFOBLEOULBTSOW-UHFFFAOYSA-N	261	316	194	355	395	263
malic acid	463180	233	1391	85:66.0 87:316.0 88:106.0 89:148.0 90:42.0 95:37.0 99:129.0 101:4462.0 102:488.0 103:641.0 104:93.0 105:294.0 115:533.0 116:432.0 117:2305.0 118:259.0 119:501.0 120:70.0 121:62.0 124:21.0 129:385.0 131:1945.0 132:129.0 133:6850.0 134:1075.0 135:667.0 136:51.0 137:33.0 139:20.0 142:41.0 143:745.0 144:107.0 145:145.0 147:21089.0 148:2969.0 149:2528.0 150:99.0 151:286.0 153:24.0 158:12.0 159:29.0 16…	C00711	525	BJEPYKJPYRNKOW-UHFFFAOYSA-N	15962	13559	9631	1010	1476	910
maleic acid	363611	245	14714	85:300.0 86:27.0 87:53.0 88:3.0 89:7.0 90:9.0 92:15.0 93:51.0 97:3.0 98:245.0 99:110.0 100:25.0 101:8.0 102:26.0 103:103.0 104:2.0 105:20.0 106:28.0 107:81.0 108:16.0 110:4.0 111:2.0 113:162.0 114:6.0 115:612.0 116:5.0 117:167.0 118:22.0 119:32.0 120:3.0 123:2.0 126:363.0 127:156.0 128:46.0 129:24.0 130:87.0 131:191.0 133:608.0 134:197.0 135:49.0 136:9.0 137:1.0 138:1.0 143:343.0 144:5.0 145:15.0…	C01384	444266	VZCYOOQTPOCHFL-UPHRSURJSA-N	835	787	672	306	250	206
lyxose	541086	217	85112	85:155.0 87:455.0 88:330.0 89:5647.0 90:390.0 94:48.0 96:79.0 99:377.0 100:2717.0 101:1492.0 102:600.0 103:35832.0 104:3052.0 105:1929.0 106:120.0 107:53.0 109:17.0 110:80.0 111:85.0 112:138.0 113:332.0 114:254.0 115:274.0 116:415.0 117:4160.0 118:270.0 119:534.0 121:96.0 126:187.0 127:203.0 128:129.0 129:3451.0 130:540.0 131:1760.0 133:4326.0 134:544.0 135:414.0 138:29.0 139:23.0 142:121.0 143:6…	C00476	439240	SRBFZHDQGSBBOR-AGQMPKSLSA-N	834	1068	793	331	477	333
lyxitol	573587	217	233	85:649.0 86:59.0 87:142.0 88:75.0 89:607.0 95:25.0 97:25.0 99:247.0 100:57.0 101:550.0 102:92.0 103:6136.0 104:480.0 105:198.0 106:44.0 111:98.0 112:73.0 113:193.0 114:48.0 115:140.0 116:225.0 117:3144.0 118:289.0 119:258.0 120:15.0 127:102.0 129:2235.0 130:260.0 131:777.0 133:1341.0 134:87.0 135:42.0 141:89.0 143:195.0 144:16.0 145:61.0 147:6082.0 148:964.0 149:538.0 150:39.0 151:43.0 157:231.0 …	C00532	439255	HEBKCHPVOIAQTA-IMJSIDKUSA-N	1153	1377	757	5293	32143	4112
lysine	663483	156	12	85:2755.0 86:29130.0 87:3786.0 88:12077.0 89:1291.0 90:709.0 92:136.0 93:103.0 94:668.0 95:313.0 96:506.0 97:609.0 98:2819.0 99:1955.0 100:31497.0 101:4429.0 102:7671.0 103:3645.0 104:565.0 105:379.0 106:83.0 107:97.0 108:128.0 109:134.0 110:753.0 111:416.0 112:6522.0 113:2018.0 114:7116.0 115:10574.0 116:3465.0 117:4929.0 118:1028.0 119:900.0 120:191.0 121:127.0 123:145.0 124:606.0 125:212.0 126…	C00047	5962	KDXKERNSBIXSRK-YFKPBYRVSA-N	2182	3099	2013	721	3095	2270
linolenic acid	780376	108	4704	85:8263.0 86:3076.0 87:2638.0 88:1997.0 89:7764.0 90:1581.0 91:88210.0 92:18165.0 93:106470.0 94:49681.0 95:90232.0 96:13310.0 97:12053.0 98:4717.0 99:6412.0 100:1262.0 101:3274.0 102:1160.0 103:5418.0 104:2581.0 105:34033.0 106:9798.0 107:47500.0 108:55116.0 109:22200.0 110:3750.0 111:4531.0 112:1209.0 113:1357.0 114:277.0 115:3868.0 116:10630.0 117:51242.0 118:6917.0 119:21073.0 120:8375.0 121:…	C06427	5280934	DTOSIQBPPRVQHS-PDBXOOCHSA-N	498	739	585	3044	3426	2873
linoleic acid	777414	150	165	85:1534.0 86:470.0 87:386.0 88:244.0 89:1256.0 90:176.0 91:6885.0 92:1525.0 93:8654.0 94:6153.0 95:14372.0 96:7918.0 97:3896.0 98:518.0 99:829.0 100:115.0 101:441.0 102:166.0 103:421.0 104:436.0 105:2615.0 106:995.0 107:4482.0 108:3591.0 109:5935.0 110:3865.0 111:1556.0 112:178.0 113:194.0 115:385.0 116:1903.0 117:9875.0 118:1041.0 119:1844.0 120:836.0 121:4850.0 122:2280.0 123:2389.0 124:1664.0 …	C01595	5280450	OYHQOLUKZRVURQ-HZJYTTRNSA-N	1014	1581	1181	9759	9436	7179
lignoceric acid	978597	132	104210	85:2380.0 86:760.0 89:854.0 91:551.0 92:193.0 93:904.0 94:146.0 95:3048.0 96:974.0 97:3155.0 98:2298.0 99:1510.0 102:139.0 105:433.0 107:88.0 109:1019.0 111:1448.0 112:385.0 113:495.0 116:1737.0 117:37070.0 118:3596.0 119:1601.0 120:87.0 121:738.0 123:159.0 125:482.0 129:17441.0 130:2113.0 131:3037.0 132:17484.0 133:6436.0 134:1239.0 135:1008.0 143:1648.0 145:11762.0 146:1599.0 153:158.0 154:47.0…	C08320	11197	QZZGJDVWLFXDLK-UHFFFAOYSA-N	395	574	534	452	535	456
levoglucosan	569637	204	3169	85:775.0 87:165.0 88:163.0 89:177.0 90:42.0 91:21.0 92:2.0 95:13.0 97:132.0 98:53.0 99:731.0 100:180.0 101:2830.0 102:212.0 103:5456.0 104:270.0 105:366.0 109:317.0 111:424.0 112:33.0 113:818.0 114:131.0 115:724.0 116:1575.0 117:3643.0 118:337.0 119:568.0 120:38.0 125:69.0 126:44.0 127:263.0 129:5991.0 130:703.0 131:1830.0 132:221.0 133:3867.0 134:297.0 135:293.0 136:48.0 139:2.0 140:20.0 141:67.…		2724705	TWNIBLMWSKIRAT-VFUOTHLCSA-N	242	269	200	576	348	170
leucine	345168	158	84921	85:4255.0 86:3321.0 87:4862.0 88:1815.0 89:5808.0 90:737.0 91:3465.0 92:1219.0 93:1050.0 94:206.0 95:597.0 96:1025.0 97:645.0 98:1470.0 99:1893.0 100:8521.0 101:2533.0 102:17396.0 103:18799.0 104:3755.0 105:8482.0 106:1272.0 107:5468.0 108:712.0 109:1678.0 110:679.0 111:174.0 112:443.0 113:769.0 114:594.0 115:14996.0 116:5260.0 117:7520.0 118:1448.0 119:9608.0 120:1063.0 121:6360.0 122:565.0 123:…	C00123	6106	ROHFNLRQFUQHCH-YFKPBYRVSA-N	5320	8857	2617	3455	4142	2844
lauric acid	547906	117	49	85:168.0 86:141.0 87:101.0 89:291.0 93:60.0 95:377.0 96:145.0 97:251.0 98:244.0 101:191.0 104:48.0 105:176.0 109:155.0 111:88.0 115:37.0 116:428.0 117:7512.0 118:665.0 119:226.0 120:42.0 122:42.0 129:2879.0 130:369.0 131:1222.0 132:1823.0 133:146.0 134:55.0 139:64.0 143:180.0 145:762.0 146:42.0 147:217.0 153:16.0 154:30.0 157:84.0 160:63.0 169:49.0 171:95.0 176:32.0 179:30.0 185:98.0 186:22.0 187…	C02679	3893	POULHZVOKOAJMA-UHFFFAOYSA-N	3353	3255	4983	3255	4344	3326
lactulose	929908	204	6432	85:15.0 86:83.0 89:320.0 93:71.0 96:35.0 99:179.0 100:35.0 101:517.0 103:2907.0 104:50.0 105:154.0 109:103.0 113:221.0 114:90.0 115:12.0 116:235.0 117:787.0 118:124.0 124:47.0 126:14.0 129:3378.0 130:406.0 131:445.0 133:426.0 134:88.0 136:23.0 137:31.0 139:22.0 141:191.0 143:655.0 144:48.0 145:261.0 147:4074.0 148:387.0 149:168.0 150:56.0 153:61.0 155:144.0 156:88.0 157:219.0 158:34.0 159:34.0 16…	C07064	11333	JCQLYHFGKNRPGE-FCVZTGTOSA-N	1004	956	792	1253	829	1020
lactic acid	219848	191	46123	86:16619.0 87:146789.0 88:203478.0 89:44021.0 90:4589.0 91:5399.0 92:2326.0 93:2115.0 94:10118.0 95:3417.0 96:954.0 97:589.0 99:12540.0 100:2928.0 101:119286.0 102:104206.0 103:90957.0 104:16144.0 105:36142.0 106:5020.0 107:5840.0 108:885.0 109:791.0 110:2194.0 113:11122.0 114:2567.0 115:74843.0 116:33695.0 117:2428105.0 118:268597.0 119:128879.0 120:10300.0 121:3135.0 122:950.0 123:1352.0 124:11…	C01432	612	JVTAAEKCZFNVCJ-UHFFFAOYSA-N	2558	3158	3067	3815	3036	3363
isothreonic acid	489385	292	1679	85:304.0 86:391.0 88:631.0 89:4158.0 90:414.0 91:179.0 92:233.0 93:215.0 94:45.0 96:145.0 97:116.0 98:15.0 99:816.0 100:110.0 101:2762.0 102:21122.0 103:20966.0 104:2634.0 105:1408.0 106:64.0 107:560.0 108:290.0 109:71.0 110:395.0 111:105.0 113:1032.0 114:253.0 115:1508.0 116:877.0 117:33848.0 118:3267.0 119:2907.0 120:140.0 121:96.0 122:8.0 124:18.0 125:13.0 127:531.0 128:50.0 129:6995.0 130:178…	C00639	151152	JPIJQSOTBSSVTP-GBXIJSLDSA-N	498	549	385	141	167	138
isothreitol	464779	217	16903	85:742.0 86:140.0 87:615.0 88:393.0 89:1536.0 90:159.0 91:2061.0 92:288.0 93:1389.0 94:90.0 95:329.0 96:65.0 97:192.0 98:37.0 99:424.0 100:313.0 101:4405.0 102:291.0 103:12246.0 104:1246.0 105:918.0 106:208.0 107:485.0 108:63.0 109:226.0 110:635.0 111:67.0 113:108.0 114:27.0 115:851.0 116:2489.0 117:8732.0 118:865.0 119:715.0 121:25.0 123:33.0 125:14.0 126:111.0 127:51.0 128:16.0 129:2214.0 130:6…	C16884	169019	UNXHWFMMPAWVPI-QWWZWVQMSA-N	470	298	2429	762	1004	842
isoribose	558730	217	3252	86:74.0 88:53.0 89:761.0 90:49.0 91:78.0 100:426.0 101:99.0 102:35.0 103:5979.0 104:531.0 105:61.0 107:214.0 110:94.0 112:54.0 114:269.0 117:635.0 120:4.0 128:67.0 129:439.0 131:214.0 133:253.0 140:14.0 142:67.0 143:208.0 144:147.0 145:66.0 146:137.0 147:1373.0 148:298.0 152:1.0 156:3.0 157:93.0 166:2.0 167:13.0 170:66.0 174:316.0 175:65.0 182:39.0 184:244.0 185:68.0 186:10.0 189:281.0 190:66.0 1…				134	156	148	117	74	89
isoleucine	359251	158	15	85:1549.0 86:3001.0 87:645.0 88:285.0 89:271.0 90:580.0 91:64.0 92:52.0 95:58.0 96:323.0 97:189.0 98:829.0 99:977.0 100:9875.0 101:1414.0 102:3456.0 103:1535.0 104:311.0 105:134.0 111:127.0 112:440.0 113:373.0 114:1505.0 115:765.0 116:651.0 118:274.0 119:292.0 121:53.0 123:27.0 126:183.0 128:1693.0 129:920.0 130:964.0 131:1559.0 132:2068.0 133:2024.0 135:106.0 142:989.0 143:511.0 144:398.0 145:30…	C00407	6306	AGPKZVBTJJNPAG-WHFBIAKZSA-N	5484	8389	3364	6134	6785	5063
isocitric acid	617338	245	32122	85:2447.0 86:626.0 87:1258.0 88:847.0 89:1234.0 90:260.0 91:1069.0 92:228.0 93:230.0 94:47.0 95:3308.0 97:857.0 98:490.0 99:1992.0 100:157.0 101:1347.0 102:1246.0 103:1778.0 104:706.0 105:2996.0 106:205.0 107:136.0 108:170.0 109:137.0 110:130.0 111:512.0 112:175.0 113:5118.0 114:643.0 115:1659.0 116:2844.0 117:4523.0 118:958.0 119:1389.0 120:194.0 121:151.0 122:61.0 123:48.0 124:33.0 125:32.0 126…	C00451	5318532	ODBLHEXUDAPZAU-ZAFYKAAXSA-N	755	800	617	371	437	361
hydroxylamine	253158	146	4211	85:497.0 86:2803.0 87:818.0 88:210.0 89:444.0 90:52.0 99:143.0 100:1769.0 101:310.0 102:90.0 103:289.0 113:392.0 114:359.0 115:278.0 116:400.0 117:769.0 118:165.0 119:4073.0 120:347.0 121:246.0 130:2689.0 131:1261.0 132:534.0 133:5379.0 134:778.0 135:325.0 140:17.0 144:46.0 145:193.0 146:4483.0 147:2330.0 148:211.0 160:124.0 161:218.0 171:38.0 172:25.0 177:32.0 178:25.0 187:27.0 188:34.0 204:99.0…	C00192	787	AVXURJPOCDRRFD-UHFFFAOYSA-N	14144	16144	17260	17984	18147	17967
homoserine	443878	218	2849	101:66.0 102:400.0 103:4169.0 104:311.0 105:88.0 108:5.0 113:20.0 114:56.0 115:64.0 116:6.0 117:924.0 118:50.0 125:1.0 128:3071.0 129:503.0 130:734.0 131:345.0 132:149.0 133:513.0 134:269.0 135:55.0 139:3.0 140:11.0 141:19.0 145:11.0 146:159.0 147:1347.0 148:40.0 149:294.0 157:459.0 158:17.0 159:17.0 172:20.0 177:38.0 180:8.0 184:17.0 185:46.0 191:9.0 199:4.0 200:1.0 202:287.0 204:73.0 208:3.0 21…	C00263	12647	UKAUYVFTDYCKQA-VKHMYHEASA-N	452	303	208	329	292	185
histidine	664395	154	58170	132:965.0 153:2576.0 154:57570.0 155:11163.0 166:1042.0 167:250.0 226:659.0 238:1978.0 239:480.0 253:84.0 254:7954.0 255:1931.0 256:779.0 257:542.0 258:37.0 266:374.0 267:124.0 299:459.0 312:23.0 328:161.0 330:104.0 355:85.0 356:618.0 357:289.0 371:225.0 372:23.0 420:9.0 435:44.0 436:68.0	C00135	6274	HNDVDQJCIGZPNO-YFKPBYRVSA-N	17381	11231	10755	3783	3364	3971
hexuronic acid	667373	160	4554	85:209.0 86:138.0 88:682.0 89:1276.0 90:42.0 91:290.0 92:40.0 93:62.0 95:157.0 97:343.0 98:187.0 99:94.0 100:117.0 101:506.0 102:533.0 103:960.0 104:6.0 105:780.0 107:90.0 108:8.0 109:195.0 110:46.0 111:190.0 112:6.0 113:192.0 114:283.0 115:385.0 117:357.0 118:42.0 119:105.0 127:38.0 128:156.0 129:885.0 130:376.0 131:441.0 132:5.0 133:1378.0 134:249.0 135:228.0 137:19.0 141:7.0 142:42.0 143:2086.…		152867	IAJILQKETJEXLJ-UHFFFAOYSA-N	1436	1550	1218	239	118	105
hexose	642640	319	20287	87:46.0 89:593.0 98:26.0 100:70.0 101:184.0 103:762.0 104:80.0 105:211.0 107:72.0 112:27.0 113:40.0 114:76.0 116:57.0 117:792.0 118:43.0 119:50.0 128:26.0 129:778.0 130:84.0 131:128.0 133:426.0 134:123.0 135:46.0 138:25.0 142:40.0 143:58.0 145:57.0 146:50.0 147:2095.0 148:321.0 149:125.0 155:24.0 157:368.0 158:58.0 159:41.0 160:684.0 161:118.0 162:34.0 163:56.0 164:21.0 165:33.0 173:49.0 184:32.0…	C00738	206	WQZGKKKJIJFFOK-UHFFFAOYSA-N	701	702	348	719	368	169
glycolic acid	227636	177	1971	86:321.0 87:877.0 88:2215.0 89:1177.0 90:166.0 92:46.0 95:690.0 98:47.0 99:43.0 100:1.0 101:491.0 102:395.0 103:3236.0 104:445.0 105:759.0 106:5.0 107:431.0 110:197.0 113:123.0 114:1.0 115:778.0 116:235.0 117:2708.0 118:351.0 119:694.0 120:123.0 121:18.0 124:3.0 131:2476.0 132:305.0 133:6921.0 134:1259.0 135:297.0 144:1.0 146:382.0 147:57199.0 148:9255.0 149:5731.0 150:464.0 151:221.0 161:3331.0 …	C00160	757	AEMRFAOFKBGASW-UHFFFAOYSA-N	1561	917	1763	2376	1383	1823
glycine	368707	248	6	85:2882.0 86:87494.0 87:10917.0 88:4018.0 89:822.0 92:65.0 93:42.0 94:27.0 95:426.0 96:50.0 97:67.0 99:1489.0 100:53029.0 101:10140.0 102:5892.0 103:928.0 105:1276.0 110:146.0 113:1787.0 114:44.0 115:2820.0 116:1864.0 117:12472.0 118:47.0 119:3422.0 122:40.0 123:85.0 125:63.0 129:156.0 130:9640.0 131:7466.0 132:862.0 133:31722.0 134:5661.0 135:2633.0 144:2949.0 145:349.0 146:1208.0 147:26782.0 14…	C00037	750	DHMQDGOQFOQNFH-UHFFFAOYSA-N	5732	5641	4153	4698	4358	4829
glycerol-alpha-phosphate	590747	357	1687	85:750.0 87:846.0 88:468.0 89:1193.0 90:82.0 91:168.0 92:114.0 93:127.0 94:26.0 95:116.0 97:212.0 98:232.0 99:483.0 101:13348.0 102:1461.0 103:9463.0 104:991.0 105:689.0 106:35.0 107:239.0 108:36.0 109:51.0 111:385.0 113:2220.0 114:284.0 115:2195.0 116:2414.0 117:2066.0 118:407.0 119:755.0 120:59.0 121:349.0 122:90.0 123:101.0 125:30.0 127:73.0 129:6764.0 130:1365.0 131:6671.0 132:512.0 133:8224.…	C03189	754	AWUCVROLDVIAJX-UHFFFAOYSA-N	2992	3592	2458	3311	3037	2933
glycerol-3-galactoside	805227	204	1693	89:176.0 90:53.0 99:49.0 101:827.0 102:83.0 103:3126.0 104:331.0 105:191.0 109:15.0 113:33.0 115:65.0 116:293.0 117:746.0 118:35.0 119:28.0 122:1.0 123:8.0 128:61.0 129:2561.0 130:485.0 131:662.0 132:17.0 133:977.0 135:25.0 141:39.0 142:42.0 143:281.0 147:3311.0 148:255.0 149:318.0 151:50.0 155:78.0 156:127.0 157:175.0 159:38.0 160:42.0 161:110.0 163:57.0 169:415.0 170:55.0 171:14.0 175:57.0 177:…	C05401	16048618	NHJUPBDCSOGIKX-NTXXKDEISA-N	381	704	843	282	251	327
glycerol	344466	205	30	85:1069.0 86:1979.0 87:2157.0 88:1086.0 89:5466.0 90:494.0 91:283.0 94:134.0 97:170.0 99:483.0 100:547.0 101:7688.0 102:1229.0 103:30772.0 104:2994.0 105:1697.0 106:143.0 108:135.0 109:140.0 111:130.0 112:89.0 113:993.0 114:232.0 115:2539.0 116:2329.0 117:35562.0 118:3659.0 119:3831.0 120:444.0 121:441.0 122:107.0 123:185.0 124:113.0 128:225.0 129:5116.0 130:612.0 131:6207.0 132:1094.0 133:25238.…	C00116	753	PEDCQBHIVMGVHV-UHFFFAOYSA-N	9807	9748	4611	42589	51184	37259
glyceric acid	377495	189	48	87:199.0 89:698.0 90:111.0 93:56.0 98:33.0 99:176.0 100:63.0 101:1315.0 102:3672.0 103:4054.0 104:371.0 105:293.0 106:106.0 107:60.0 108:48.0 113:36.0 114:94.0 115:261.0 116:366.0 117:2480.0 119:409.0 122:34.0 130:941.0 131:1036.0 133:4658.0 135:416.0 142:23.0 147:8908.0 148:1388.0 149:813.0 157:22.0 158:22.0 159:33.0 161:42.0 162:30.0 163:86.0 166:42.0 175:382.0 176:31.0 177:220.0 189:3993.0 190…	C00258	439194	RBNPOMFGQQGHHO-UWTATZPHSA-N	2035	2331	1526	967	958	831
glutamine	570444	173	488	85:320.0 86:131.0 87:210.0 88:62.0 90:1200.0 91:116.0 94:17.0 98:80.0 99:124.0 100:266.0 102:138.0 103:103.0 114:52.0 115:525.0 116:901.0 117:302.0 118:42.0 126:35.0 127:132.0 128:301.0 130:210.0 131:885.0 132:137.0 133:183.0 139:322.0 140:222.0 142:132.0 143:29.0 144:99.0 145:60.0 146:114.0 147:762.0 154:48.0 155:1408.0 156:2872.0 157:643.0 158:433.0 159:51.0 166:15.0 167:39.0 172:138.0 173:3030…	C00064	5961	ZDXPYRJPNDTMRX-VKHMYHEASA-N	2645	2734	699	408	546	883
glutamic acid	529100	246	28	85:1143.0 86:983.0 87:725.0 88:453.0 89:313.0 90:36.0 91:51.0 95:189.0 96:269.0 97:224.0 98:467.0 99:626.0 100:5243.0 101:1252.0 102:493.0 103:1043.0 104:79.0 105:259.0 108:335.0 109:58.0 110:448.0 111:44.0 112:737.0 113:669.0 114:1398.0 115:911.0 116:669.0 117:712.0 118:217.0 119:303.0 120:26.0 122:179.0 123:41.0 125:90.0 126:202.0 127:190.0 128:17149.0 129:3445.0 130:1476.0 131:1330.0 132:969.0…	C00025	33032	WHUUTDBJXJRKMK-VKHMYHEASA-N	23285	22427	15028	18383	18545	15711
glucose-6-phosphate	818275	387	308	89:2051.0 90:203.0 91:178.0 94:11.0 95:62.0 98:94.0 99:125.0 100:221.0 101:1887.0 102:354.0 103:2375.0 104:220.0 105:395.0 107:50.0 109:82.0 111:94.0 112:58.0 113:214.0 115:231.0 116:632.0 117:455.0 119:268.0 121:26.0 122:30.0 125:55.0 128:126.0 129:3069.0 130:602.0 131:1273.0 132:58.0 133:2409.0 134:158.0 135:122.0 137:37.0 140:51.0 141:115.0 142:97.0 143:74.0 144:29.0 145:148.0 146:37.0 147:487…	C00092	5958	NBSCHQHZLSJFNQ-GASJEMHNSA-N	123	91	161	103	117	87
glucose-1-phosphate	594647	217	3167	85:385.0 86:98.0 87:248.0 88:286.0 89:468.0 90:224.0 92:20.0 95:218.0 99:284.0 101:1180.0 103:1916.0 104:47.0 107:220.0 109:96.0 110:193.0 111:260.0 112:20.0 113:386.0 114:41.0 115:209.0 116:863.0 117:2309.0 118:189.0 119:243.0 125:12.0 126:151.0 128:127.0 129:1571.0 130:306.0 131:508.0 132:123.0 133:2331.0 134:352.0 135:130.0 136:1.0 139:40.0 140:858.0 141:105.0 142:138.0 143:915.0 144:125.0 145…	C00103	65533	HXXFSFRBOHSIMQ-VFUOTHLCSA-N	8475	8827	7272	7127	12370	6976
glucose	657941	319	88048	85:202.0 86:370.0 87:15814.0 88:1126.0 89:2841.0 90:290.0 94:48.0 96:161.0 99:1499.0 100:716.0 101:1285.0 102:364.0 103:4860.0 104:294.0 105:345.0 106:230.0 107:66.0 108:14.0 109:115.0 110:221.0 111:151.0 112:87.0 113:1299.0 114:223.0 115:482.0 116:983.0 117:7481.0 118:924.0 119:347.0 120:121.0 123:14.0 125:40.0 126:47.0 127:53.0 128:778.0 129:7452.0 130:1046.0 131:1985.0 132:199.0 133:2609.0 134…	C00221	64689	WQZGKKKJIJFFOK-VFUOTHLCSA-N	6085	9742	4096	1742	2142	1312
gluconic acid	693148	333	7501	87:39.0 89:155.0 99:15.0 100:306.0 101:268.0 102:393.0 103:2729.0 104:264.0 105:196.0 109:2.0 111:2.0 113:144.0 116:8.0 117:1117.0 118:12.0 127:30.0 129:1186.0 130:285.0 131:546.0 132:183.0 133:997.0 134:13.0 137:1.0 139:7.0 140:38.0 141:4.0 142:28.0 143:746.0 144:263.0 145:25.0 147:6161.0 148:1144.0 149:642.0 150:39.0 151:46.0 153:74.0 154:66.0 155:3.0 157:599.0 159:89.0 160:27.0 161:88.0 164:14…	C00800	6857417	RGHNJXZEOKUKBD-QTBDOELSSA-N	589	533	420	8700	4138	3041
glucoheptulose	828606	217	3191	85:139.0 86:13.0 89:1593.0 91:2.0 94:55.0 97:1692.0 98:126.0 99:121.0 100:313.0 101:365.0 103:5867.0 104:480.0 105:349.0 109:19.0 111:2.0 114:1800.0 115:154.0 116:242.0 117:2040.0 118:246.0 119:195.0 120:35.0 122:30.0 128:61.0 129:1591.0 130:174.0 131:183.0 133:1318.0 134:156.0 136:15.0 141:68.0 142:187.0 143:391.0 144:75.0 147:6372.0 148:889.0 149:623.0 152:13.0 154:11.0 156:61.0 157:517.0 158:1…	C02076	5459879	HSNZZMHEPUFJNZ-SHUUEZRQSA-N	445	493	365	210	225	171
galactose-6-phosphate	828102	387	84204	85:352.0 86:18.0 87:173.0 88:29.0 89:238.0 90:3.0 95:35.0 97:215.0 98:44.0 99:408.0 100:111.0 101:1564.0 102:235.0 103:2611.0 104:160.0 105:125.0 107:126.0 108:137.0 109:343.0 111:347.0 112:25.0 113:1282.0 114:117.0 115:510.0 116:778.0 117:1716.0 118:101.0 119:265.0 120:13.0 121:88.0 125:45.0 127:291.0 128:9.0 129:11377.0 130:1380.0 131:1525.0 132:194.0 133:3384.0 134:381.0 135:599.0 136:15.0 137…	C01113	439404	NBSCHQHZLSJFNQ-SVZMEOIVSA-N	85	109	99	82	109	127
galactose	647344	319	18170	86:108.0 88:33.0 98:14.0 103:1972.0 104:148.0 105:366.0 106:62.0 111:15.0 114:33.0 115:4.0 117:1013.0 118:89.0 124:2.0 129:1498.0 130:194.0 131:323.0 133:272.0 143:92.0 145:5.0 147:2937.0 148:388.0 149:260.0 150:41.0 157:927.0 158:88.0 160:1205.0 161:85.0 162:28.0 163:43.0 174:29.0 175:8.0 176:2.0 182:4.0 184:5.0 186:19.0 189:367.0 190:11.0 191:326.0 192:88.0 193:25.0 201:22.0 202:12.0 205:2672.0…	C00984	439357	WQZGKKKJIJFFOK-PHYPRBDBSA-N	36176	57773	25610	10066	14865	8701
galactonic acid	690882	292	4706	85:918.0 86:238.0 87:865.0 88:630.0 89:3376.0 90:737.0 91:316.0 95:57.0 96:68.0 97:1011.0 98:413.0 99:1406.0 100:448.0 101:4514.0 102:3806.0 103:26292.0 104:2417.0 105:1403.0 106:36.0 107:255.0 108:13.0 109:160.0 110:149.0 111:353.0 112:80.0 113:956.0 114:440.0 115:1587.0 116:1106.0 117:12863.0 118:1333.0 119:1189.0 124:209.0 125:121.0 126:8.0 127:610.0 128:752.0 129:11296.0 130:3317.0 131:4665.0…	C00880	128869	RGHNJXZEOKUKBD-MGCNEYSASA-N	660	613	434	7897	3707	2789
galactinol	1017580	204	1975	85:17.0 86:36.0 87:46.0 88:20.0 97:9.0 99:36.0 101:68.0 102:47.0 103:1462.0 104:144.0 105:69.0 111:44.0 116:13.0 117:137.0 118:2.0 122:4.0 124:26.0 125:24.0 129:1340.0 130:121.0 131:155.0 133:138.0 136:13.0 139:5.0 140:38.0 142:58.0 143:185.0 144:24.0 147:1783.0 148:114.0 149:219.0 153:11.0 154:30.0 155:123.0 156:92.0 157:109.0 158:4.0 159:4.0 161:42.0 163:14.0 164:29.0 165:10.0 168:5.0 169:376.0…	C01235	11727586	VCWMRQDBPZKXKG-ZNVDUFQESA-N	17774	16691	9614	11508	10643	6424
fumaric acid	390016	245	14755	85:387.0 86:38.0 87:9.0 88:13.0 89:36.0 91:8.0 92:19.0 93:21.0 94:2.0 95:36.0 96:23.0 97:35.0 98:167.0 99:149.0 100:30.0 101:19.0 102:3.0 103:106.0 104:6.0 105:54.0 106:32.0 108:1.0 109:14.0 111:16.0 113:179.0 114:8.0 115:714.0 116:73.0 117:197.0 118:25.0 119:46.0 120:15.0 121:3.0 122:5.0 123:4.0 125:11.0 126:132.0 127:348.0 128:131.0 129:57.0 130:40.0 131:175.0 132:35.0 133:1168.0 134:224.0 135:…	C00122	444972	VZCYOOQTPOCHFL-OWOJBTEDSA-N	53133	54387	37912	1365	2413	1862
fructose-6-phosphate	804279	315	6431	85:175.0 86:55.0 87:366.0 88:157.0 89:2236.0 90:436.0 92:4.0 94:18.0 96:197.0 98:32.0 99:369.0 100:408.0 101:1519.0 102:775.0 103:257.0 104:1131.0 105:281.0 106:108.0 109:60.0 111:305.0 113:195.0 114:242.0 115:86.0 116:26.0 117:911.0 118:370.0 120:83.0 121:101.0 122:34.0 124:89.0 126:163.0 128:84.0 129:4295.0 130:1211.0 131:850.0 132:289.0 133:2271.0 134:314.0 135:693.0 136:141.0 137:22.0 138:85.…	C05345	440641	BGWGXPAPYGQALX-ARQDHWQXSA-N	76	107	123	96	89	108
fructose	641863	307	50366	86:65.0 87:79.0 88:18.0 89:2281.0 90:143.0 99:37.0 100:388.0 101:537.0 102:77.0 103:13851.0 104:1258.0 105:563.0 113:20.0 114:164.0 115:201.0 117:1833.0 118:120.0 119:138.0 122:14.0 125:109.0 128:143.0 129:782.0 130:84.0 131:499.0 133:1810.0 134:211.0 135:10.0 136:17.0 142:22.0 143:105.0 145:56.0 147:4583.0 148:705.0 149:481.0 150:25.0 151:26.0 156:27.0 157:146.0 159:19.0 163:118.0 167:3.0 171:41…	C02336	439709	RFSUNEUAIZKAJO-ARQDHWQXSA-N	5067	8763	3700	4160	2035	1441
ferulic acid	732779	338	14814	85:35.0 86:52.0 87:36.0 88:252.0 89:926.0 90:120.0 91:235.0 92:43.0 93:27.0 94:29.0 95:40.0 97:6.0 98:21.0 99:29.0 101:30.0 102:222.0 103:196.0 104:38.0 105:67.0 106:8.0 107:131.0 109:38.0 110:53.0 111:14.0 112:24.0 114:2.0 115:318.0 116:103.0 117:412.0 118:150.0 119:161.0 120:2.0 121:50.0 122:3.0 123:12.0 125:13.0 126:30.0 127:39.0 128:15.0 129:111.0 130:123.0 131:114.0 132:24.0 133:221.0 134:13…	C01494	445858	KSEBMYQBYZTDHS-HWKANZROSA-N	832	953	558	203	211	197
ethanolamine	343800	174	45341	85:17544.0 86:175868.0 87:37978.0 88:16848.0 89:41209.0 90:4709.0 91:10643.0 92:1773.0 93:2745.0 94:638.0 95:902.0 96:1260.0 97:1477.0 98:2978.0 99:7231.0 100:169810.0 101:52380.0 102:24044.0 103:172854.0 104:24239.0 105:38562.0 106:5669.0 107:15911.0 108:1840.0 109:5126.0 110:2504.0 111:841.0 112:951.0 113:9857.0 114:19793.0 115:72673.0 116:28088.0 117:182126.0 118:22232.0 119:55318.0 120:8272.0…	C00189	700	HZAXFHJVJLSVMW-UHFFFAOYSA-N	6508	6545	5672	2854	7607	7238
ethanol phosphate NIST	317291	211	100892	87:78.0 88:97.0 89:256.0 91:314.0 92:90.0 93:145.0 94:40.0 98:266.0 99:46.0 102:181.0 103:1317.0 104:160.0 105:416.0 106:296.0 107:321.0 108:142.0 109:166.0 110:48.0 113:54.0 114:59.0 115:794.0 116:181.0 117:169.0 118:90.0 119:551.0 120:74.0 121:445.0 123:467.0 127:77.0 128:49.0 129:30.0 131:211.0 132:149.0 133:4081.0 134:722.0 135:1706.0 136:99.0 137:1236.0 138:139.0 139:133.0 140:21.0 143:24.0 …				119	110	133	100	193	298
erythronic acid lactone	407495	247	3187	85:740.0 87:3579.0 88:246.0 89:932.0 90:92.0 94:99.0 95:54.0 96:32.0 97:5.0 99:977.0 101:9109.0 102:4849.0 103:6518.0 104:607.0 105:399.0 106:72.0 110:101.0 111:218.0 112:66.0 113:544.0 114:12.0 115:863.0 116:4791.0 117:12.0 118:116.0 119:763.0 120:15.0 121:13.0 122:10.0 123:4.0 124:2.0 125:6.0 126:181.0 129:2421.0 130:1157.0 131:4670.0 132:1087.0 133:3217.0 134:1524.0 135:43.0 136:53.0 137:10.0 …	C02341	5325915	SGMJBNSHAZVGMC-PWNYCUMCSA-N	138	108	141	98	199	119
erythritol	471922	217	92	86:57.0 87:443.0 89:682.0 90:92.0 99:480.0 100:41.0 101:1823.0 103:7046.0 104:676.0 105:300.0 106:59.0 109:27.0 111:45.0 113:474.0 115:473.0 116:1861.0 117:6123.0 118:476.0 119:295.0 127:453.0 129:1559.0 130:129.0 131:448.0 133:1902.0 134:216.0 144:53.0 147:9776.0 148:785.0 149:656.0 158:25.0 159:8.0 163:98.0 169:60.0 174:40.0 175:153.0 176:58.0 177:60.0 183:21.0 189:1255.0 190:194.0 191:893.0 19…	C00503	222285	UNXHWFMMPAWVPI-ZXZARUISSA-N	1285	1262	1060	31760	33609	25469
dehydroascorbic acid	632888	173	100880	85:188.0 86:168.0 87:206.0 89:358.0 92:24.0 94:58.0 95:53.0 97:62.0 98:21.0 99:95.0 101:2206.0 102:138.0 103:2933.0 104:214.0 105:82.0 106:43.0 109:49.0 111:49.0 112:45.0 113:298.0 115:490.0 116:700.0 117:1536.0 118:190.0 119:111.0 122:28.0 125:67.0 129:3581.0 130:165.0 131:1327.0 132:276.0 133:865.0 134:120.0 135:30.0 136:36.0 143:376.0 145:40.0 147:5252.0 148:1031.0 149:710.0 150:75.0 151:60.0 …	C05422	440667	SBJKKFFYIZUCET-JLAZNSOCSA-N	1876	2492	2344	1746	1841	2486
cysteine-glycine	715335	220	2787	85:185.0 86:404.0 88:100.0 90:67.0 91:332.0 92:34.0 94:53.0 97:57.0 98:151.0 99:49.0 100:1375.0 101:377.0 102:262.0 103:390.0 104:15.0 105:20.0 107:142.0 110:50.0 112:23.0 113:69.0 114:78.0 115:367.0 116:813.0 118:39.0 126:62.0 129:25.0 130:279.0 131:65.0 132:916.0 134:134.0 135:1.0 141:102.0 142:99.0 144:44.0 146:198.0 147:351.0 148:451.0 154:30.0 155:46.0 157:102.0 158:256.0 159:18.0 160:51.0 1…	C01419	439498	ZUKPVRWZDMRIEO-VKHMYHEASA-N	276	297	222	189	109	124
citrulline	621404	157	1712	85:138.0 86:318.0 89:143.0 90:82.0 91:114.0 92:81.0 95:62.0 97:103.0 98:473.0 99:700.0 100:1254.0 101:216.0 102:109.0 103:52.0 104:50.0 107:195.0 108:36.0 109:94.0 110:101.0 111:43.0 113:64.0 114:128.0 115:311.0 116:35.0 117:38.0 118:54.0 120:48.0 122:24.0 124:39.0 126:87.0 127:262.0 128:173.0 129:140.0 130:668.0 132:139.0 133:229.0 134:91.0 138:26.0 140:306.0 141:1077.0 142:2134.0 143:284.0 144:…	C00327	9750	RHGKLRLOHDJJDR-BYPYZUCNSA-N	2694	2773	1811	1064	1218	662
citric acid	617342	273	288	85:108.0 87:167.0 88:92.0 89:136.0 92:58.0 93:86.0 95:193.0 96:108.0 97:78.0 99:605.0 100:143.0 101:223.0 102:92.0 103:336.0 104:70.0 105:58.0 109:24.0 110:55.0 111:256.0 112:15.0 114:87.0 115:639.0 116:312.0 117:522.0 118:105.0 119:62.0 120:32.0 124:17.0 125:53.0 126:49.0 127:177.0 128:22.0 129:915.0 131:952.0 132:92.0 133:1929.0 134:60.0 135:258.0 136:35.0 137:44.0 139:90.0 140:83.0 141:331.0 1…	C00158	311	KRKNYBCHXYNGOX-UHFFFAOYSA-N	43184	36647	27374	23478	22769	19582
cis-caffeic acid	688023	219	16593	89:103.0 91:67.0 93:38.0 94:23.0 98:49.0 101:17.0 105:8.0 106:23.0 108:9.0 116:26.0 117:267.0 119:88.0 120:74.0 121:31.0 123:15.0 124:12.0 127:5.0 128:34.0 129:429.0 130:106.0 131:139.0 135:4.0 143:149.0 145:6.0 149:127.0 155:34.0 159:15.0 160:33.0 161:36.0 163:14.0 169:13.0 174:1.0 175:145.0 176:20.0 179:49.0 181:45.0 182:13.0 185:3.0 189:36.0 191:813.0 192:130.0 193:31.0 203:38.0 204:303.0 205:…		1549111	QAIPRVGONGVQAS-RQOWECAXSA-N	301	313	162	1908	263	268
cellobiose	943858	160	16601	85:424.0 86:76.0 87:169.0 88:161.0 89:4008.0 90:391.0 91:438.0 92:82.0 95:173.0 96:344.0 97:791.0 98:171.0 99:410.0 100:998.0 101:1517.0 102:989.0 103:10221.0 104:1108.0 105:1717.0 106:161.0 107:163.0 108:20.0 109:431.0 110:194.0 111:328.0 112:17.0 113:564.0 114:484.0 115:793.0 116:616.0 117:7803.0 118:721.0 119:664.0 120:249.0 121:132.0 122:61.0 123:80.0 124:9.0 125:126.0 127:102.0 128:193.0 129…	C01971	6255		187	150	65	92	152	93
capric acid	452386	229	50422	86:58.0 95:73.0 100:128.0 115:203.0 116:59.0 117:1692.0 118:22.0 129:683.0 130:12.0 131:212.0 132:438.0 143:65.0 145:173.0 154:11.0 168:16.0 183:18.0 185:23.0 201:16.0 229:495.0 230:98.0 243:21.0 244:16.0 338:5.0 388:4.0 421:13.0 452:4.0 478:6.0 497:4.0	C01571	2969	GHVNFZFCNZKVNT-UHFFFAOYSA-N	442	524	277	406	344	397
beta-sitosterol	1128225	129	3174	85:2766.0 86:101.0 87:57.0 89:458.0 91:5648.0 92:1009.0 93:4837.0 94:854.0 95:7005.0 96:398.0 97:1583.0 98:69.0 99:841.0 101:529.0 102:39.0 103:648.0 104:289.0 105:5798.0 106:1007.0 107:5082.0 108:945.0 109:3381.0 110:296.0 111:1228.0 112:109.0 113:310.0 114:25.0 115:1041.0 116:430.0 117:2402.0 118:725.0 119:4929.0 120:2342.0 121:4665.0 122:692.0 123:1370.0 124:121.0 125:512.0 127:195.0 128:627.0…	C01753	222284	KZJWDPNRJALLNS-VJSFXXLFSA-N	1213	1434	1010	1873	1512	889
beta-alanine	435564	248	148	85:228.0 86:3117.0 87:240.0 90:32.0 93:32.0 95:19.0 99:386.0 100:1891.0 101:337.0 102:313.0 103:237.0 104:118.0 107:63.0 113:116.0 114:91.0 117:236.0 119:17.0 120:39.0 129:105.0 130:635.0 133:1533.0 134:301.0 135:92.0 137:24.0 142:51.0 146:224.0 147:2196.0 148:431.0 160:346.0 161:56.0 162:41.0 164:29.0 168:16.0 170:19.0 172:67.0 173:3.0 174:3380.0 175:583.0 176:292.0 181:27.0 187:19.0 188:94.0 18…	C00099	239	UCMIRNVEIXFBKS-UHFFFAOYSA-N	290	262	209	232	261	243
benzoic acid	339214	179	34148	85:1157.0 86:1734.0 87:2480.0 88:121.0 89:513.0 90:980.0 91:549.0 92:250.0 93:77.0 94:121.0 95:181.0 96:222.0 97:454.0 98:347.0 99:9572.0 101:42.0 102:702.0 103:388.0 104:400.0 105:35970.0 106:2911.0 107:507.0 108:188.0 109:90.0 111:1502.0 112:267.0 113:535.0 114:841.0 115:1284.0 116:2857.0 117:1721.0 118:67.0 119:303.0 120:76.0 121:549.0 122:100.0 123:143.0 125:83.0 126:12.0 127:218.0 128:145.0 …	C00180	243	WPYMKLBDIGXBTP-UHFFFAOYSA-N	3223	3641	3805	1526	3437	4142
behenic acid	920648	117	46315	89:63.0 90:3.0 96:62.0 98:113.0 116:141.0 117:2302.0 118:208.0 121:9.0 123:25.0 129:995.0 130:112.0 131:119.0 132:880.0 133:179.0 135:29.0 136:5.0 137:25.0 142:23.0 143:98.0 145:236.0 146:32.0 148:40.0 149:92.0 150:14.0 151:20.0 159:48.0 171:13.0 173:12.0 176:19.0 185:40.0 187:53.0 195:1.0 196:10.0 200:36.0 202:12.0 205:33.0 216:10.0 219:5.0 226:7.0 227:15.0 231:24.0 235:4.0 241:33.0 243:42.0 247…	C08281	8215	UKMSUNONTOPOIO-UHFFFAOYSA-N	502859	524895	462983	2904	3370	2191
aspartic acid	433075	160	287	86:152.0 88:122.0 91:67.0 92:45.0 93:73.0 98:137.0 99:170.0 100:1145.0 101:124.0 102:517.0 103:392.0 105:156.0 110:142.0 111:49.0 112:80.0 113:92.0 114:39.0 115:37.0 116:2662.0 117:3684.0 118:486.0 119:211.0 120:66.0 127:112.0 128:298.0 129:124.0 130:4406.0 131:731.0 132:165.0 133:305.0 134:133.0 135:52.0 138:53.0 139:28.0 140:17.0 142:64.0 143:100.0 144:616.0 145:135.0 146:248.0 147:2285.0 148:3…	C00049	5960	CKLJMWTZIZZHCS-REOHCLBHSA-N	26874	24502	12006	6472	5736	5106
asparagine	553078	188	146	86:261.0 87:142.0 88:87.0 89:283.0 90:151.0 91:43.0 92:46.0 93:35.0 98:167.0 100:1725.0 101:112.0 102:22.0 104:36.0 107:43.0 108:48.0 109:43.0 111:105.0 112:77.0 113:62.0 114:223.0 115:405.0 116:5151.0 117:1014.0 118:309.0 119:90.0 120:36.0 125:136.0 126:95.0 128:266.0 130:448.0 131:829.0 132:2241.0 133:857.0 134:239.0 135:54.0 137:47.0 141:1377.0 142:341.0 143:178.0 144:126.0 145:46.0 146:126.0 …	C00152	6267	DCXYFEDJOCDNAF-REOHCLBHSA-N	7775	8735	7134	6533	7193	6304
ascorbic acid	672898	332	238	85:135.0 86:135.0 87:248.0 88:196.0 89:2251.0 90:375.0 93:178.0 94:27.0 95:496.0 97:119.0 98:172.0 99:591.0 101:524.0 103:2328.0 104:337.0 105:143.0 109:261.0 111:411.0 113:46.0 114:178.0 115:672.0 116:132.0 117:10603.0 118:841.0 119:893.0 121:54.0 122:44.0 123:190.0 125:19.0 126:59.0 127:410.0 128:196.0 131:1308.0 132:231.0 133:3873.0 134:556.0 135:442.0 136:83.0 137:62.0 139:81.0 140:1.0 141:15…	C00072	54670067	CIWBSHSKHKDKBQ-JLAZNSOCSA-N	100	125	95	124	101	108
arachidic acid	856421	117	291	85:167.0 89:444.0 90:10.0 92:58.0 93:400.0 94:80.0 95:656.0 98:494.0 99:384.0 100:46.0 102:86.0 105:51.0 107:116.0 110:60.0 111:101.0 113:12.0 115:21.0 116:933.0 117:16860.0 118:1459.0 119:650.0 120:71.0 125:117.0 128:67.0 129:7682.0 130:803.0 132:6486.0 133:1341.0 134:343.0 135:92.0 137:72.0 138:29.0 140:58.0 141:48.0 143:611.0 144:144.0 145:3932.0 146:417.0 157:65.0 159:172.0 160:80.0 161:46.0 …	C06425	10467	VKOBVWXKNCXXDE-UHFFFAOYSA-N	1056	1001	926	1162	1610	1462
arabitol	570685	217	17001	85:1293.0 86:336.0 87:2250.0 88:1800.0 89:10668.0 90:944.0 91:389.0 93:11.0 94:91.0 97:229.0 98:214.0 99:1575.0 100:556.0 101:9601.0 102:1764.0 103:111243.0 104:10199.0 105:5343.0 106:115.0 107:87.0 108:59.0 109:95.0 110:79.0 111:829.0 112:123.0 113:2239.0 114:485.0 115:2683.0 116:4353.0 117:51800.0 118:5071.0 119:3906.0 120:387.0 121:197.0 123:19.0 125:110.0 127:622.0 128:411.0 129:46607.0 130:5…	C01904	94154	HEBKCHPVOIAQTA-QWWZWVQMSA-N	574	886	654	22412	31471	25244
arabinose	550621	217	17886	86:196.0 89:2673.0 90:148.0 94:55.0 96:34.0 98:43.0 99:8.0 100:396.0 101:964.0 102:266.0 103:16333.0 104:1233.0 105:1087.0 106:237.0 110:149.0 113:45.0 114:616.0 115:105.0 117:3661.0 118:554.0 119:207.0 120:10.0 124:7.0 126:124.0 127:161.0 128:115.0 129:1650.0 130:747.0 131:701.0 132:147.0 133:2102.0 134:407.0 138:78.0 140:8.0 141:65.0 142:245.0 143:71.0 144:85.0 145:240.0 147:7498.0 148:709.0 14…	C00216	6902	SRBFZHDQGSBBOR-ZRMNMSDTSA-N	1372	1584	959	420	230	124
aminomalonate	455754	218	413	86:2942.0 88:141.0 89:112.0 91:83.0 95:21.0 96:52.0 99:117.0 100:1404.0 101:500.0 102:258.0 103:262.0 105:161.0 113:119.0 114:63.0 115:110.0 116:295.0 117:454.0 119:188.0 120:63.0 121:40.0 122:45.0 131:1530.0 132:103.0 133:2100.0 134:376.0 143:19.0 144:92.0 147:5888.0 148:433.0 149:305.0 152:37.0 154:11.0 158:171.0 160:45.0 161:81.0 164:29.0 167:17.0 173:76.0 174:1023.0 175:272.0 176:72.0 178:67.…	C00872	100714	JINBYESILADKFW-UHFFFAOYSA-N	272	471	282	307	375	278
alpha-ketoglutarate	507392	198	294	85:208.0 87:154.0 89:4657.0 90:84.0 91:201.0 94:49.0 98:155.0 99:133.0 101:112.0 102:113.0 103:234.0 110:90.0 112:1654.0 113:180.0 114:75.0 115:296.0 118:19.0 125:56.0 126:615.0 128:246.0 129:323.0 131:331.0 133:422.0 135:87.0 142:51.0 143:95.0 144:23.0 145:67.0 147:7768.0 148:1161.0 149:693.0 152:14.0 154:243.0 155:35.0 156:3139.0 157:398.0 158:205.0 159:36.0 160:14.0 161:16.0 163:100.0 170:1125…	C00026	51	KPGXRSRHYNQIFN-UHFFFAOYSA-N	190	163	154	120	126	120
allantoic acid	647453	331	16708	85:160.0 86:711.0 87:26.0 89:264.0 91:63.0 99:784.0 100:8165.0 101:1165.0 102:656.0 105:85.0 107:119.0 112:15.0 113:117.0 114:77.0 115:164.0 116:846.0 117:255.0 118:1.0 119:173.0 122:21.0 127:235.0 129:238.0 130:1765.0 131:780.0 132:465.0 133:1382.0 136:13.0 141:200.0 142:719.0 143:210.0 144:12.0 145:31.0 146:3257.0 147:3195.0 148:897.0 155:89.0 157:198.0 158:151.0 159:263.0 160:6.0 161:19.0 167:…	C00499	203	NUCLJNSWZCHRKL-UHFFFAOYSA-N	3590	3426	3902	3514	3796	5381
alanine-alanine	523110	116	114683	86:4308.0 87:938.0 89:660.0 90:85.0 91:105.0 92:48.0 93:88.0 94:36.0 96:133.0 97:194.0 100:3903.0 101:1008.0 102:1184.0 103:1209.0 104:93.0 105:169.0 106:46.0 107:58.0 108:46.0 110:39.0 111:55.0 114:1266.0 116:90302.0 117:10500.0 118:8719.0 119:688.0 128:1227.0 129:2108.0 130:1543.0 132:128.0 133:262.0 134:42.0 135:72.0 137:33.0 141:9.0 143:370.0 144:409.0 146:171.0 150:55.0 153:40.0 157:764.0 15…				999	1014	759	183	181	180
alanine	243971	116	34178	85:333.0 86:2106.0 87:467.0 88:280.0 89:5.0 90:53.0 91:138.0 92:168.0 93:215.0 94:1333.0 95:43.0 96:6.0 98:74.0 99:48.0 100:4652.0 101:1063.0 102:1419.0 103:3674.0 104:501.0 105:328.0 106:3.0 108:75.0 109:236.0 110:175.0 112:94.0 114:926.0 115:860.0 116:84295.0 117:10442.0 118:3671.0 119:545.0 120:126.0 121:65.0 122:38.0 123:90.0 124:32.0 125:42.0 126:107.0 127:278.0 128:1618.0 129:278.0 130:1195…	C00041	5950	QNAYBMKLOCPYGJ-REOHCLBHSA-N	43586	49709	25879	46830	61870	41862
adenosine-5-monophosphate	1038688	169	1726	89:44.0 90:17.0 95:28.0 99:134.0 100:1.0 101:125.0 103:17.0 109:23.0 111:98.0 113:1.0 114:17.0 115:10.0 121:48.0 125:109.0 129:374.0 133:166.0 137:3.0 140:48.0 141:68.0 142:69.0 143:116.0 147:698.0 151:31.0 153:46.0 156:6.0 157:17.0 158:16.0 162:7.0 164:3.0 165:144.0 169:2803.0 170:341.0 171:190.0 178:12.0 181:16.0 184:73.0 189:15.0 192:650.0 193:195.0 195:98.0 197:2.0 206:112.0 207:185.0 208:286…	C00020	6083	UDMBCSSLTHHNCD-KQYNXXCUSA-N	464	542	274	176	135	138
adenosine	918039	236	290	85:353.0 86:112.0 89:208.0 95:41.0 98:54.0 99:460.0 100:35.0 101:439.0 102:88.0 103:2553.0 104:236.0 105:110.0 109:159.0 111:217.0 113:236.0 115:473.0 116:284.0 117:469.0 119:106.0 120:28.0 126:71.0 129:719.0 130:43.0 131:300.0 132:124.0 133:869.0 134:103.0 135:182.0 136:60.0 137:23.0 138:121.0 139:38.0 142:46.0 143:329.0 144:32.0 145:58.0 147:1456.0 148:317.0 149:320.0 151:23.0 153:75.0 155:49.0…	C00212	60961	OIRDTQYFTABQOQ-KQYNXXCUSA-N	907	925	646	1075	945	865
adenine	646701	264	16805	85:54.0 86:321.0 89:1488.0 90:133.0 93:347.0 98:87.0 99:756.0 100:1997.0 101:198.0 102:25.0 103:6633.0 104:1287.0 105:1860.0 109:62.0 110:219.0 111:200.0 113:321.0 114:523.0 116:1348.0 117:506.0 121:161.0 122:80.0 123:239.0 128:119.0 129:1675.0 130:525.0 131:379.0 133:1394.0 137:80.0 138:66.0 139:31.0 141:189.0 142:302.0 146:278.0 147:8308.0 149:2849.0 150:76.0 152:58.0 155:355.0 157:2692.0 158:5…				2258	3140	1861	884	933	714
6-deoxyglucose	573663	117	85102	85:1382.0 86:894.0 87:839.0 88:367.0 89:5317.0 90:407.0 91:305.0 95:82.0 96:126.0 97:153.0 98:192.0 99:868.0 100:2605.0 101:2321.0 102:1181.0 103:5551.0 104:561.0 105:2504.0 106:242.0 107:146.0 108:149.0 109:70.0 110:120.0 111:250.0 112:338.0 113:533.0 114:1548.0 115:2124.0 116:1054.0 117:90320.0 118:9236.0 119:3823.0 120:191.0 121:50.0 122:58.0 124:133.0 125:98.0 126:205.0 127:703.0 128:771.0 12…	C08352	441480	SHZGCJCMOBCMKK-DVKNGEFBSA-N	1617	1208	953	11598	16166	13248
6-deoxyglucitol	599776	117	92567	94:11.0 100:304.0 101:76.0 103:2237.0 104:125.0 105:2.0 107:17.0 108:3.0 111:91.0 115:237.0 117:14612.0 118:1585.0 119:511.0 124:19.0 127:18.0 129:2609.0 130:154.0 131:1029.0 135:11.0 137:25.0 143:739.0 144:63.0 147:5826.0 148:730.0 149:493.0 155:60.0 157:862.0 158:33.0 159:42.0 163:53.0 167:1.0 170:9.0 171:189.0 177:6.0 179:2.0 185:7.0 189:507.0 190:95.0 191:62.0 193:8.0 195:3.0 196:1.0 201:696.…		151266	SKCKOFZKJLZSFA-JGWLITMVSA-N	1126	941	667	786	745	623
5-hydroxynorvaline NIST	494077	142	4757	85:2556.0 89:394.0 96:235.0 99:688.0 100:586.0 101:291.0 102:8.0 103:703.0 104:3.0 105:1.0 112:304.0 113:222.0 114:118.0 119:3.0 120:19.0 124:48.0 125:77.0 127:285.0 128:662.0 130:171.0 133:14.0 135:1.0 137:5.0 142:4928.0 143:260.0 144:192.0 145:1.0 147:690.0 154:5.0 156:20.0 158:115.0 163:1.0 168:42.0 169:3.0 170:144.0 171:345.0 172:40.0 177:3.0 186:57.0 189:2.0 190:1.0 191:6.0 204:3.0 205:41.0 …		95562	CZWARROQQFCFJB-UHFFFAOYSA-N	3450	3259	1084	1551	128	68
5'-deoxy-5'-methylthioadenosine	967036	236	21821	85:99.0 86:132.0 94:26.0 96:62.0 99:123.0 100:70.0 101:24.0 105:120.0 111:44.0 112:105.0 113:82.0 114:27.0 115:34.0 121:46.0 122:14.0 123:36.0 126:141.0 129:197.0 130:26.0 134:23.0 137:43.0 138:17.0 141:16.0 142:14.0 143:9.0 145:27.0 147:46.0 149:28.0 151:2.0 155:2.0 157:5.0 162:54.0 163:36.0 164:9.0 165:196.0 167:14.0 169:374.0 170:80.0 171:39.0 173:30.0 175:661.0 176:140.0 177:69.0 179:27.0 185…	C00170	439176	WUUGFSXJNOTRMR-IOSLPCCCSA-N	93	147	143	122	85	116
4-hydroxycinnamic acid	674616	219	18344	85:285.0 86:47.0 87:121.0 88:438.0 89:864.0 90:289.0 91:428.0 92:82.0 93:28.0 95:131.0 97:29.0 98:43.0 99:28.0 100:9.0 101:300.0 102:497.0 103:743.0 104:43.0 105:190.0 106:31.0 107:61.0 109:80.0 110:11.0 114:56.0 115:958.0 116:264.0 117:909.0 118:346.0 119:211.0 120:37.0 121:141.0 122:34.0 124:7.0 125:95.0 128:23.0 129:539.0 130:117.0 131:283.0 132:208.0 133:476.0 134:53.0 135:364.0 136:14.0 137:…	C00811	637542	NGSWKAQJJWESNS-ZZXKWVIFSA-N	12298	13385	8138	177	167	136
4-aminobutyric acid	488730	304	1842	85:2931.0 86:36127.0 88:1868.0 89:824.0 90:367.0 91:21.0 92:27.0 93:383.0 94:61.0 95:474.0 96:289.0 97:896.0 98:1926.0 99:2673.0 100:23284.0 101:4921.0 102:4701.0 103:1487.0 104:675.0 105:715.0 106:24.0 107:184.0 108:203.0 109:406.0 110:716.0 111:335.0 112:2089.0 113:1884.0 114:3527.0 115:3212.0 116:3300.0 117:5040.0 118:1020.0 119:1376.0 120:195.0 121:54.0 122:39.0 123:55.0 124:233.0 125:201.0 1…	C00334	119	BTCSSZJGUNDROE-UHFFFAOYSA-N	1598	1473	1141	1609	1372	1270
3-phosphoglycerate	610734	227	1667	85:3431.0 86:914.0 87:3880.0 88:915.0 89:5026.0 90:691.0 91:1326.0 92:1132.0 93:2666.0 94:226.0 95:1037.0 96:384.0 97:379.0 98:1535.0 99:3192.0 100:1292.0 101:64790.0 102:7687.0 103:9445.0 104:1320.0 105:3744.0 106:1380.0 107:1485.0 108:512.0 109:573.0 110:30.0 111:263.0 112:119.0 113:943.0 114:479.0 115:8290.0 116:19606.0 117:11090.0 118:1967.0 119:6002.0 120:1081.0 121:3497.0 122:403.0 123:1251…	C00597	724	OSJPPGNTCRNQQC-UHFFFAOYSA-N	129	155	150	97	114	113
3-hydroxypropionic acid	269265	177	1977	85:317.0 87:1774.0 88:555.0 89:599.0 90:145.0 92:72.0 94:12.0 97:21.0 98:250.0 99:13.0 100:2863.0 101:1816.0 102:1129.0 103:1749.0 104:165.0 105:296.0 106:148.0 107:346.0 108:79.0 110:47.0 111:3.0 112:18.0 114:15.0 115:504.0 116:1895.0 117:741.0 118:214.0 124:3.0 125:97.0 127:452.0 128:11.0 129:912.0 130:261.0 131:1035.0 132:105.0 133:1862.0 134:111.0 135:188.0 139:1.0 140:13.0 142:22.0 143:205.0…	C01013	68152	ALRHLSYJTWAHJZ-UHFFFAOYSA-N	435	546	460	459	395	391
3,4-dihydroxycinnamic acid	748847	219	16546	85:1780.0 86:20.0 87:24.0 88:1684.0 89:4807.0 90:388.0 91:739.0 92:85.0 93:33.0 94:49.0 95:700.0 97:1259.0 98:647.0 99:413.0 101:816.0 102:963.0 103:1469.0 104:421.0 105:1160.0 106:113.0 107:601.0 108:95.0 109:940.0 110:199.0 111:64.0 112:116.0 113:303.0 115:3976.0 116:1253.0 117:4062.0 118:601.0 119:1232.0 120:1.0 121:523.0 122:115.0 123:7.0 124:63.0 125:51.0 127:648.0 128:467.0 129:1690.0 130:4…	C01197	689043	QAIPRVGONGVQAS-DUXPYHPUSA-N	374	360	406	158	106	150
2-monoolein	941794	129	84531	85:232.0 87:211.0 88:58.0 89:445.0 91:823.0 92:128.0 93:916.0 94:354.0 95:1224.0 96:388.0 97:243.0 98:63.0 99:217.0 101:1656.0 102:154.0 103:14217.0 104:1223.0 105:902.0 107:335.0 108:145.0 109:395.0 110:153.0 111:102.0 112:25.0 113:248.0 114:23.0 115:284.0 116:221.0 117:652.0 119:259.0 120:34.0 121:300.0 122:28.0 123:125.0 124:65.0 125:21.0 128:32.0 129:8919.0 130:1155.0 131:1582.0 132:109.0 133…		5319879	UPWGQKDVAURUGE-KTKRTIGZSA-N	1191	1423	1107	2890	3049	1621
2-ketoglucose dimethylacetal NIST	456913	234	3279	85:550.0 86:57.0 87:134.0 89:1458.0 90:27.0 97:161.0 98:75.0 99:166.0 100:599.0 101:360.0 102:937.0 103:2462.0 104:149.0 105:269.0 106:140.0 107:190.0 108:35.0 110:11.0 113:11.0 114:118.0 115:338.0 116:78.0 117:3820.0 118:403.0 119:95.0 125:10.0 126:250.0 129:382.0 130:1764.0 131:993.0 132:113.0 133:1460.0 134:349.0 135:11.0 143:370.0 144:48.0 145:234.0 146:278.0 147:7353.0 148:1141.0 149:868.0 1…		159630	DCNMIDLYWOTSGK-HSUXUTPPSA-N	90	118	129	101	106	150
2-hydroxyglutaric acid	506306	247	2000	85:987.0 86:115.0 99:30.0 101:119.0 103:121.0 105:91.0 115:9.0 116:84.0 117:39.0 129:3826.0 130:487.0 131:370.0 132:6.0 133:412.0 134:38.0 146:11.0 147:1685.0 148:252.0 149:537.0 150:24.0 157:1113.0 158:97.0 159:129.0 163:13.0 172:4.0 184:12.0 203:612.0 204:140.0 217:9.0 218:20.0 231:219.0 247:1048.0 248:174.0 249:17.0 349:124.0 350:3.0 354:11.0 477:11.0 479:1.0	C02630	43	HWXBTNAVRSUOJR-UHFFFAOYSA-N	235	146	215	233	429	166
2-deoxyerythritol	355045	117	102843	86:255.0 87:3691.0 88:1982.0 89:4813.0 90:485.0 91:620.0 92:107.0 94:88.0 95:139.0 98:138.0 99:1285.0 100:326.0 101:17767.0 102:2800.0 103:31803.0 104:2971.0 105:2763.0 106:180.0 109:94.0 110:87.0 111:355.0 112:163.0 113:481.0 114:229.0 115:7863.0 116:51006.0 117:147126.0 118:16979.0 119:8974.0 120:667.0 121:341.0 122:29.0 123:61.0 124:14.0 125:98.0 127:1061.0 128:237.0 129:15276.0 130:3803.0 131…		18302	ARXKVVRQIIOZGF-UHFFFAOYSA-N	680	816	568	491	505	436
2,5-dihydroxypyrazine NIST	397526	241	2254	85:168.0 86:172.0 87:115.0 93:14.0 97:710.0 98:27.0 100:66.0 108:4.0 109:15.0 111:179.0 113:419.0 114:172.0 115:562.0 127:101.0 128:126.0 129:169.0 130:13.0 140:38.0 144:10.0 145:499.0 146:11.0 167:155.0 168:17.0 172:5.0 174:1.0 177:4.0 182:157.0 183:31.0 197:1.0 211:11.0 213:6.0 215:3.0 241:1811.0 242:397.0 243:132.0 255:138.0 256:387.0 257:73.0 258:12.0 302:5.0 311:2.0 328:1.0 337:1.0 395:8.0 4…		23368901	USHRADXTTYICIJ-UHFFFAOYSA-N	233	238	164	192	339	217
1-monopalmitin	901749	129	2070	85:11049.0 86:1066.0 87:1727.0 88:2503.0 89:4332.0 90:546.0 91:849.0 93:1712.0 94:656.0 95:11870.0 96:1156.0 97:8236.0 98:3082.0 99:3966.0 100:546.0 101:20046.0 102:2216.0 103:20674.0 104:2095.0 105:2096.0 106:183.0 107:1123.0 108:131.0 109:6523.0 110:712.0 111:3012.0 112:681.0 113:1739.0 114:217.0 115:2374.0 116:10634.0 117:15865.0 118:1742.0 119:1613.0 120:72.0 121:1202.0 122:204.0 123:3774.0 1…	C01885	14900	QHZLMUACJMDIAE-UHFFFAOYSA-N	174	204	160	575	519	421
1-monoolein	952623	129	7508	85:574.0 86:56.0 87:709.0 88:73.0 89:747.0 90:78.0 91:856.0 92:154.0 93:1294.0 94:580.0 95:2736.0 96:562.0 97:1409.0 98:812.0 99:402.0 100:65.0 101:4011.0 102:484.0 103:7050.0 104:595.0 105:742.0 106:156.0 107:791.0 108:155.0 109:1114.0 110:270.0 111:672.0 112:115.0 113:214.0 114:24.0 115:456.0 116:1288.0 117:2529.0 118:273.0 119:379.0 120:122.0 121:917.0 122:237.0 123:624.0 124:165.0 125:190.0 1…		5283468	RZRNAYUHWVFMIP-KTKRTIGZSA-N	1718	2588	1274	12721	12326	9002
1,3-diaminopropane	546741	174	132262	85:271.0 86:7066.0 87:1248.0 88:332.0 95:184.0 98:80.0 100:3465.0 101:779.0 102:148.0 107:152.0 108:77.0 111:148.0 112:313.0 113:233.0 114:834.0 115:839.0 116:629.0 118:237.0 120:157.0 121:71.0 124:41.0 125:22.0 126:111.0 128:519.0 130:2783.0 131:714.0 134:374.0 136:88.0 138:84.0 139:19.0 140:73.0 141:97.0 142:225.0 144:261.0 145:178.0 146:627.0 152:55.0 153:60.0 156:131.0 157:111.0 158:487.0 160…	C00986	428	XFNJVJPLKCPIBV-UHFFFAOYSA-N	241	185	152	231	231	145
171972	600000	156	171972	86:1008.0 87:256.0 88:222.0 90:245.0 94:189.0 96:280.0 97:328.0 98:717.0 100:3469.0 101:366.0 102:313.0 104:214.0 107:149.0 112:1011.0 113:678.0 114:1746.0 116:2134.0 118:20.0 119:321.0 121:86.0 126:499.0 128:4093.0 131:1699.0 132:1288.0 133:2351.0 139:1107.0 140:1327.0 141:56.0 142:377.0 144:424.0 145:1566.0 147:10332.0 148:1224.0 149:833.0 150:22.0 155:12949.0 156:35859.0 157:2758.0 158:1324.0 …				35233	22892	21431	2810	4139	3567
171971	619196	142	171971	85:723.0 86:2210.0 89:192.0 90:259.0 92:74.0 94:128.0 98:578.0 99:450.0 100:4187.0 101:103.0 102:1982.0 109:83.0 110:315.0 112:594.0 113:282.0 114:353.0 115:942.0 116:608.0 117:820.0 124:182.0 128:1141.0 130:499.0 131:1201.0 132:341.0 139:77.0 140:373.0 142:24823.0 143:2656.0 144:1067.0 147:2495.0 148:904.0 153:99.0 155:113.0 158:106.0 160:217.0 169:314.0 170:137.0 172:1044.0 173:40.0 174:7343.0 …				2633	2262	1642	1277	1743	755
171970	364523	142	171970	85:1055.0 86:1908.0 87:916.0 88:634.0 95:165.0 96:356.0 97:345.0 99:1005.0 100:3118.0 101:1393.0 103:251.0 106:185.0 107:211.0 108:134.0 113:1037.0 114:294.0 115:1417.0 118:96.0 121:64.0 126:275.0 128:58.0 131:365.0 133:1875.0 140:1177.0 142:96461.0 143:13706.0 144:4081.0 145:234.0 147:1734.0 148:505.0 155:204.0 170:1119.0 174:120.0 175:34.0 176:111.0 181:141.0 184:74.0 196:36.0 204:70.0 215:33.0…				5565	3667	592	396	865	387
171969	345575	158	171969	85:8915.0 86:14095.0 88:2455.0 90:1111.0 93:642.0 97:1620.0 98:7124.0 102:23926.0 104:1872.0 105:3635.0 109:648.0 116:3986.0 118:1334.0 128:2559.0 130:14542.0 131:10432.0 132:10158.0 134:3850.0 135:3656.0 139:666.0 140:440.0 142:1591.0 143:744.0 146:11630.0 150:757.0 152:225.0 154:242.0 156:1416.0 158:99428.0 159:13259.0 160:4156.0 161:473.0 162:359.0 164:227.0 167:916.0 168:223.0 170:1529.0 183:…				5596	9533	2719	3271	4325	2890
171564	664278	319	171564	85:2761.0 86:3346.0 87:4228.0 88:2103.0 89:31879.0 90:2123.0 91:1214.0 92:322.0 94:363.0 97:1045.0 98:901.0 99:2436.0 100:6060.0 101:8894.0 102:4115.0 103:50203.0 104:4606.0 105:11919.0 106:1065.0 107:316.0 108:116.0 110:513.0 111:514.0 112:1021.0 113:2200.0 114:4299.0 115:3545.0 116:2488.0 117:38102.0 118:4525.0 119:4119.0 120:510.0 123:43.0 124:103.0 126:858.0 127:1005.0 128:1579.0 129:38424.0 …				5358	6039	4075	15973	8122	4877
171298	408777	219	171298	85:3292.0 86:8314.0 87:9239.0 88:2146.0 89:1384.0 90:306.0 91:153.0 92:315.0 94:182.0 97:494.0 98:2338.0 100:29753.0 101:59367.0 102:12275.0 103:7014.0 104:972.0 105:1395.0 108:157.0 109:69.0 110:316.0 112:1534.0 113:915.0 114:5652.0 115:7842.0 116:2291.0 117:82641.0 118:9093.0 119:5575.0 120:42.0 121:295.0 122:99.0 125:29.0 128:17938.0 129:15821.0 130:16106.0 131:15835.0 132:12042.0 133:17512.0 …				948	1283	390	706	931	446
170275	834701	217	170275	87:124.0 88:77.0 89:1244.0 90:205.0 93:153.0 94:141.0 97:1375.0 99:198.0 100:421.0 103:5820.0 104:453.0 105:795.0 106:312.0 107:415.0 108:163.0 110:115.0 111:167.0 113:441.0 114:733.0 115:466.0 116:357.0 117:2430.0 118:342.0 119:529.0 121:130.0 125:78.0 128:56.0 129:1248.0 130:524.0 131:492.0 132:502.0 133:1205.0 134:34.0 135:161.0 142:115.0 143:267.0 144:183.0 145:284.0 146:90.0 147:4839.0 148:8…				284	160	170	162	106	119
168872	622407	102	168872	85:1945.0 86:1064.0 87:2004.0 88:1137.0 89:23810.0 90:1962.0 91:1483.0 92:343.0 93:957.0 94:1005.0 95:397.0 96:578.0 97:449.0 98:503.0 99:1558.0 100:2466.0 101:5054.0 102:57185.0 103:39430.0 104:3796.0 105:4017.0 106:505.0 107:569.0 108:1191.0 109:527.0 110:631.0 111:606.0 112:1533.0 113:1170.0 114:967.0 115:1655.0 116:3853.0 117:18957.0 118:2035.0 119:1751.0 120:1118.0 121:1143.0 122:697.0 123:2…				238	140	111	129	195	122
161878	361182	341	161878	87:472.0 90:124.0 93:639.0 94:73.0 95:148.0 97:68.0 104:150.0 105:146.0 108:87.0 120:48.0 121:131.0 124:31.0 125:98.0 126:161.0 127:384.0 134:637.0 137:64.0 138:37.0 139:53.0 140:134.0 147:3817.0 148:637.0 149:365.0 154:112.0 155:718.0 161:91.0 163:671.0 164:157.0 165:213.0 166:43.0 167:40.0 168:32.0 173:25.0 175:30.0 177:163.0 178:59.0 179:333.0 180:26.0 181:121.0 182:58.0 185:14.0 188:37.0 189:…				256	191	748	245	384	742
161875	386583	217	161875	85:1641.0 89:407.0 91:1339.0 94:146.0 96:602.0 98:405.0 103:1131.0 104:363.0 105:356.0 106:265.0 107:401.0 109:152.0 110:8071.0 111:4985.0 112:1416.0 114:1107.0 115:613.0 116:934.0 119:563.0 122:85.0 123:124.0 124:95.0 125:183.0 127:1938.0 128:449.0 129:8901.0 130:3350.0 131:2561.0 132:859.0 133:3029.0 137:227.0 141:92.0 142:1635.0 143:14179.0 144:1950.0 145:1560.0 147:15998.0 148:2835.0 149:2500…				241	109	169	123	123	140
161843	674080	129	161843	85:1974.0 86:458.0 87:1523.0 88:478.0 89:2570.0 90:298.0 91:415.0 92:303.0 93:7195.0 94:746.0 95:3791.0 96:1019.0 97:1027.0 98:325.0 99:1470.0 101:4753.0 102:927.0 103:33359.0 104:2866.0 105:2137.0 107:377.0 108:210.0 109:2412.0 110:311.0 111:1726.0 112:287.0 113:2297.0 114:396.0 115:2252.0 116:1401.0 117:4893.0 118:980.0 119:1597.0 120:80.0 121:364.0 122:33.0 123:965.0 124:233.0 125:916.0 126:66…				819	915	678	688	487	282
161497	896217	361	161497	85:256.0 87:265.0 89:4001.0 90:346.0 97:95.0 99:486.0 101:678.0 103:7582.0 104:663.0 105:76.0 109:380.0 111:748.0 113:386.0 114:177.0 115:132.0 116:622.0 117:2101.0 125:62.0 129:5293.0 130:277.0 131:1591.0 132:254.0 133:4684.0 134:440.0 135:233.0 139:165.0 140:36.0 141:181.0 142:45.0 143:940.0 144:164.0 145:355.0 146:846.0 147:8247.0 148:1150.0 149:884.0 150:24.0 151:106.0 153:227.0 154:15.0 155:…				572	1206	484	551	532	349
161449	348976	140	161449	86:2447.0 88:227.0 90:599.0 92:97.0 93:283.0 94:58.0 96:127.0 97:409.0 98:36.0 100:300.0 102:2854.0 106:240.0 108:106.0 110:730.0 112:198.0 113:37.0 118:618.0 120:808.0 126:182.0 127:256.0 130:856.0 134:1374.0 140:4788.0 141:247.0 143:146.0 145:81.0 146:2958.0 155:981.0 156:58.0 166:89.0 168:235.0 169:108.0 170:158.0 175:251.0 176:110.0 184:1152.0 185:228.0 199:53.0 213:200.0 214:101.0 251:48.0 2…				56	108	154	136	122	131
146962	225126	183	146962	89:6510.0 90:526.0 91:1681.0 92:368.0 93:500.0 94:112.0 95:250.0 99:113.0 103:256.0 104:41.0 105:10841.0 106:1126.0 107:2774.0 108:373.0 109:663.0 112:42.0 115:252.0 119:126.0 120:84.0 121:2070.0 122:315.0 123:2214.0 124:155.0 125:261.0 128:248.0 131:388.0 137:2247.0 138:294.0 139:239.0 140:54.0 142:46.0 143:47.0 147:1424.0 148:250.0 152:224.0 153:11312.0 154:937.0 155:474.0 162:44.0 167:229.0 16…				918	876	946	936	948	849
146957	271780	95	146957	91:100.0 93:65.0 94:2654.0 95:4712.0 96:391.0 97:31.0 108:411.0 110:35.0 114:27.0 119:108.0 122:466.0 123:36.0 132:55.0 171:42.0 185:27.0 214:19.0 234:38.0 236:15.0 241:14.0 256:12.0 273:12.0 303:16.0 308:14.0 317:14.0 352:18.0 354:16.0 368:12.0 412:12.0 415:18.0 426:14.0 445:22.0 454:14.0 464:12.0 487:20.0 489:16.0 490:14.0 499:12.0 500:17.0				2815	2131	2574	2434	2570	2796
146674	605383	260	146674	85:1635.0 87:3170.0 88:1220.0 89:5424.0 90:238.0 96:547.0 97:2048.0 98:841.0 99:2132.0 100:3057.0 101:7198.0 102:1295.0 103:19100.0 104:1847.0 105:2007.0 106:513.0 109:264.0 111:45.0 112:1545.0 113:2541.0 114:1362.0 115:6190.0 116:17122.0 117:41587.0 118:5183.0 119:2011.0 121:161.0 127:301.0 129:5025.0 130:696.0 131:10187.0 132:2733.0 133:24216.0 134:4091.0 135:2086.0 136:142.0 140:240.0 141:1644…				171	236	204	132	136	65
146570	1005451	249	146570	85:1027.0 88:1510.0 89:3440.0 90:274.0 94:235.0 99:729.0 101:7286.0 102:2113.0 103:2999.0 104:425.0 105:100.0 107:383.0 108:210.0 113:247.0 115:1152.0 116:4366.0 117:6942.0 118:1273.0 119:1017.0 120:215.0 123:414.0 125:299.0 127:979.0 129:3170.0 130:606.0 131:2508.0 132:86.0 133:4578.0 134:562.0 137:553.0 138:240.0 139:353.0 140:280.0 142:160.0 143:3321.0 144:1505.0 145:7611.0 146:1064.0 147:1781…				207	215	178	130	217	166
146435	1152163	343	146435	85:312.0 86:168.0 87:332.0 88:187.0 89:1126.0 90:209.0 91:8324.0 92:1592.0 93:5314.0 94:892.0 95:5988.0 96:735.0 97:1804.0 98:953.0 99:326.0 101:1350.0 102:380.0 103:936.0 104:95.0 105:6933.0 106:1276.0 107:5480.0 108:792.0 109:2587.0 110:380.0 111:414.0 113:178.0 114:78.0 115:1465.0 116:746.0 117:3407.0 118:993.0 119:4641.0 120:1071.0 121:2569.0 122:810.0 123:1093.0 124:161.0 125:120.0 127:621.0…				169	162	167	201	160	136
135260	564758	275	135260	85:490.0 87:328.0 88:96.0 89:4491.0 91:278.0 98:198.0 100:1674.0 101:923.0 102:806.0 105:121.0 107:78.0 109:62.0 111:97.0 112:244.0 113:345.0 114:322.0 115:427.0 116:503.0 117:1642.0 118:320.0 119:231.0 127:529.0 128:1646.0 130:631.0 132:26.0 133:1406.0 139:61.0 140:42.0 141:85.0 142:651.0 144:775.0 145:466.0 146:345.0 147:1531.0 149:269.0 150:93.0 151:42.0 153:152.0 154:140.0 155:2147.0 156:1295…				206	110	150	141	109	186
135253	624137	219	135253	85:2124.0 86:341.0 87:376.0 88:475.0 89:9247.0 90:561.0 91:624.0 93:51.0 94:81.0 96:79.0 97:156.0 98:146.0 99:81.0 100:1157.0 101:1161.0 102:797.0 103:11492.0 104:1084.0 105:1326.0 106:137.0 108:103.0 109:47.0 110:165.0 111:89.0 112:88.0 113:562.0 114:1039.0 115:320.0 116:4449.0 117:2953.0 118:484.0 119:850.0 120:112.0 121:89.0 124:19.0 126:67.0 129:801.0 130:866.0 131:13202.0 132:1673.0 133:6729…				142	156	110	114	180	114
133434	361974	140	133434	85:312.0 87:117.0 88:136.0 93:226.0 95:79.0 104:420.0 105:932.0 106:148.0 107:304.0 108:28.0 118:113.0 119:131.0 125:37.0 129:126.0 131:312.0 137:35.0 140:3503.0 141:213.0 144:397.0 155:126.0 156:83.0 162:32.0 163:29.0 174:956.0 175:38.0 176:68.0 177:26.0 178:40.0 180:36.0 181:43.0 186:30.0 190:31.0 191:125.0 204:38.0 206:26.0 207:199.0 221:103.0 222:40.0 230:72.0 231:20.0 234:23.0 235:22.0 237:3…				1263	1762	1044	1285	1351	831
131620	293525	87	131620	85:239.0 87:10326.0 88:1615.0 91:133.0 93:68.0 95:540.0 96:1011.0 97:268.0 107:699.0 108:80.0 113:291.0 114:325.0 115:151.0 118:48.0 123:60.0 124:331.0 125:1007.0 128:66.0 131:781.0 134:176.0 137:22.0 139:25.0 140:28.0 141:104.0 144:25.0 146:305.0 174:28.0 182:19.0 185:28.0 186:64.0 188:33.0 190:51.0 200:34.0 222:28.0 226:20.0 232:20.0 284:20.0 335:14.0 358:19.0 376:21.0 393:15.0 401:25.0 417:22.…				39304	39892	40528	39522	39996	41050
131202	957189	195	131202	85:302.0 86:82.0 87:159.0 89:529.0 90:97.0 91:61.0 92:538.0 93:130.0 95:147.0 96:104.0 99:261.0 101:482.0 102:88.0 103:3090.0 104:407.0 105:260.0 106:57.0 109:292.0 110:47.0 111:181.0 113:207.0 115:213.0 116:249.0 117:947.0 118:137.0 119:211.0 120:173.0 121:1011.0 122:409.0 123:43.0 124:7.0 129:2660.0 130:284.0 131:910.0 133:1206.0 134:178.0 135:65.0 136:71.0 137:64.0 138:18.0 139:145.0 141:37.0 …				422	87	296	166	227	127
130717	502102	116	130717	85:477.0 86:620.0 88:187.0 89:159.0 91:259.0 92:78.0 93:86.0 95:49.0 96:171.0 97:71.0 99:127.0 100:16.0 101:251.0 103:251.0 104:259.0 108:17.0 114:165.0 116:3897.0 117:615.0 120:164.0 124:26.0 129:120.0 130:234.0 131:80.0 132:115.0 133:395.0 134:47.0 136:23.0 140:87.0 141:40.0 144:66.0 147:197.0 149:262.0 152:983.0 153:95.0 156:350.0 157:26.0 158:224.0 159:29.0 160:198.0 161:184.0 162:43.0 163:22…				578	618	846	656	546	1332
130396	325318	278	130396	86:3909.0 89:5546.0 91:162.0 98:928.0 100:9202.0 103:3112.0 104:804.0 105:1118.0 109:43.0 115:2742.0 116:1447.0 117:1902.0 118:782.0 119:6979.0 120:481.0 121:178.0 123:62.0 131:6529.0 133:21267.0 134:4246.0 135:2007.0 144:446.0 145:185.0 147:31804.0 152:25.0 160:14456.0 161:3001.0 162:1040.0 163:900.0 169:62.0 188:1604.0 196:22.0 205:1022.0 206:398.0 207:1225.0 208:224.0 213:39.0 215:46.0 221:679…				2464	3441	3040	3569	3547	3390
129848	974993	307	129848	85:6603.0 86:1281.0 87:3004.0 88:3840.0 89:10442.0 90:871.0 91:2794.0 92:625.0 93:708.0 94:204.0 95:507.0 96:131.0 97:641.0 98:644.0 99:2860.0 100:775.0 101:11666.0 102:3488.0 103:4326.0 104:1309.0 105:4308.0 106:401.0 107:1096.0 108:368.0 109:1202.0 110:317.0 111:497.0 112:71.0 113:1839.0 114:678.0 115:13183.0 116:3195.0 117:22275.0 118:2171.0 119:4295.0 120:671.0 121:1389.0 122:230.0 123:104.0 …				138	122	111	132	121	111
129846	611050	293	129846	85:2965.0 87:3304.0 88:6552.0 89:20820.0 90:8433.0 91:14349.0 92:3492.0 93:1889.0 94:235.0 95:1181.0 96:715.0 97:485.0 98:779.0 99:3379.0 101:13418.0 102:13544.0 103:5050.0 104:454.0 105:8441.0 106:973.0 107:2508.0 108:69.0 109:1305.0 110:172.0 112:121.0 113:1211.0 114:788.0 115:28260.0 116:7553.0 117:6410.0 118:8666.0 119:6553.0 120:1863.0 121:4964.0 122:988.0 123:841.0 124:840.0 125:1341.0 126:…				5883	5040	2400	143	150	152
126345	317630	112	126345	96:18.0 98:4.0 106:5.0 107:2.0 112:1405.0 113:81.0 127:5.0 128:9.0 129:35.0 130:3.0 145:5.0 158:310.0 159:6.0 164:3.0 169:1.0 173:7.0 182:3.0 207:2.0 210:3.0 214:33.0 215:4.0 226:2.0 243:4.0 257:5.0 271:4.0 272:4.0 284:2.0 288:2.0 297:3.0 299:2.0 303:2.0 308:1.0 324:1.0 326:3.0 328:2.0 329:6.0 342:3.0 357:6.0 367:4.0 375:9.0 379:2.0 391:2.0 399:1.0 400:1.0 401:8.0 402:1.0 405:2.0 413:5.0 415:2.0 …				2329	2460	2455	1746	2522	2524
125811	989235	204	125811	86:169.0 89:110.0 91:79.0 92:53.0 100:89.0 101:436.0 103:851.0 105:108.0 106:97.0 107:79.0 108:31.0 109:90.0 111:45.0 113:39.0 115:78.0 116:369.0 117:800.0 118:145.0 119:555.0 126:52.0 128:25.0 129:1863.0 130:191.0 132:172.0 133:430.0 134:34.0 139:25.0 140:16.0 141:17.0 143:144.0 144:45.0 145:126.0 146:23.0 147:1031.0 148:416.0 155:119.0 157:257.0 159:47.0 161:282.0 166:37.0 167:64.0 171:134.0 17…				304	990	93	56	120	392
125784	935579	361	125784	85:3522.0 86:809.0 87:4108.0 88:1090.0 89:9099.0 90:1025.0 91:6047.0 92:1727.0 93:9767.0 94:1870.0 95:3182.0 96:5368.0 97:3207.0 98:920.0 99:4108.0 100:605.0 101:15243.0 102:2921.0 103:95805.0 104:10140.0 105:12625.0 106:1226.0 107:1083.0 108:281.0 109:9985.0 110:749.0 111:5252.0 112:682.0 113:8744.0 114:1092.0 115:4289.0 116:10580.0 117:30929.0 118:3654.0 119:5025.0 120:624.0 121:5170.0 122:631.…				666	718	394	1644	1648	1429
124976	966058	205	124976	85:378.0 86:23.0 87:285.0 88:216.0 89:1012.0 90:153.0 91:146.0 92:68.0 94:40.0 95:55.0 96:43.0 97:252.0 98:91.0 99:270.0 100:86.0 101:838.0 102:170.0 103:9518.0 104:657.0 105:309.0 106:15.0 107:58.0 108:35.0 109:99.0 110:36.0 111:338.0 112:85.0 113:282.0 114:59.0 115:318.0 116:298.0 117:6648.0 118:645.0 119:371.0 120:76.0 121:51.0 122:39.0 123:59.0 124:59.0 125:86.0 126:70.0 127:96.0 128:53.0 129…				125	227	110	218	128	121
124615	407752	101	124615	85:512.0 86:257.0 87:2254.0 88:312.0 89:518.0 95:47.0 97:112.0 99:576.0 100:192.0 101:6380.0 102:2553.0 103:3777.0 104:396.0 105:200.0 110:248.0 111:98.0 113:391.0 115:472.0 116:2892.0 117:806.0 118:158.0 120:43.0 129:1007.0 130:1010.0 131:2723.0 132:683.0 133:1516.0 134:305.0 135:156.0 143:119.0 144:61.0 146:21.0 147:19696.0 148:3122.0 149:1255.0 150:37.0 157:218.0 159:34.0 163:60.0 172:40.0 175…				1729	2101	746	1256	1406	930
124568	475457	174	124568	86:4751.0 87:258.0 88:135.0 89:1192.0 90:74.0 91:71.0 97:84.0 101:194.0 102:469.0 103:513.0 108:24.0 112:770.0 113:202.0 114:546.0 116:288.0 117:86.0 119:69.0 122:43.0 126:138.0 130:978.0 131:140.0 132:352.0 141:929.0 144:254.0 146:239.0 154:26.0 155:135.0 160:79.0 172:183.0 173:54.0 174:7245.0 175:1252.0 176:504.0 177:18.0 184:32.0 186:379.0 187:61.0 200:443.0 201:122.0 213:10.0 227:153.0 228:23…				727	1083	481	1932	585	295
122191	286291	187	122191	85:1365.0 86:1735.0 87:501.0 88:1264.0 89:1213.0 90:270.0 91:407.0 93:794.0 95:6639.0 96:513.0 97:544.0 99:1392.0 100:205.0 101:2510.0 102:402.0 105:3672.0 106:267.0 110:94.0 111:372.0 112:646.0 113:431.0 115:387.0 116:4334.0 117:46601.0 118:4453.0 119:1949.0 120:107.0 123:19.0 125:39.0 128:247.0 129:13878.0 131:16378.0 132:12189.0 133:2234.0 134:518.0 141:100.0 143:2895.0 144:360.0 145:3226.0 14…				522	224	496	372	346	590
120564	355121	127	120564	91:104.0 95:98.0 96:567.0 97:641.0 99:5329.0 126:602.0 127:20911.0 128:1447.0 129:105.0 134:172.0 138:38.0 139:73.0 140:336.0 145:31.0 149:162.0 152:32.0 153:205.0 168:14.0 181:76.0 182:14.0 187:17.0 188:24.0 210:29.0 243:42.0 246:32.0 257:17.0 261:21.0 267:38.0 270:14.0 271:33.0 279:23.0 290:22.0 307:28.0 392:26.0 402:18.0 407:20.0 415:27.0 455:24.0 461:29.0 464:29.0 474:31.0 478:20.0				3126	2377	3251	2643	3300	3708
120562	475084	98	120562	98:6741.0 100:212.0 101:112.0 102:564.0 103:798.0 104:118.0 114:18.0 115:31.0 117:125.0 125:62.0 126:139.0 129:186.0 130:232.0 143:65.0 144:151.0 147:222.0 154:45.0 170:105.0 171:760.0 172:143.0 173:85.0 178:18.0 185:41.0 187:151.0 195:21.0 200:1249.0 201:189.0 208:36.0 213:37.0 215:54.0 217:52.0 224:22.0 225:32.0 228:32.0 230:27.0 231:23.0 236:30.0 238:16.0 248:43.0 250:19.0 252:18.0 258:33.0 26…				9583	8428	7346	4776	5415	5063
120526	294844	99	120526	85:65.0 87:130.0 89:44.0 93:21.0 96:102.0 97:37.0 98:194.0 99:5515.0 100:238.0 104:29.0 107:175.0 110:24.0 113:43.0 118:28.0 121:61.0 131:104.0 149:39.0 171:80.0 178:31.0 180:22.0 182:25.0 190:26.0 265:29.0 362:19.0 384:23.0 396:21.0 433:30.0 436:17.0 438:19.0 445:28.0 447:18.0 468:25.0 470:22.0 472:20.0 476:37.0 478:22.0 482:16.0				3268	3909	3276	3115	3305	3153
119066	740885	117	119066	85:299.0 86:105.0 87:57.0 89:281.0 90:48.0 93:175.0 94:43.0 95:592.0 97:483.0 98:301.0 99:201.0 101:67.0 102:27.0 105:209.0 107:153.0 109:132.0 110:51.0 111:263.0 112:37.0 113:31.0 116:455.0 117:8282.0 118:603.0 119:260.0 121:83.0 123:134.0 124:36.0 125:42.0 129:3583.0 130:425.0 131:1100.0 132:2893.0 133:622.0 134:157.0 135:91.0 136:40.0 138:24.0 143:160.0 144:22.0 145:1892.0 146:216.0 159:133.0 …				1094	1668	1478	1110	1424	766
117043	656983	188	117043	85:2193.0 86:3151.0 87:1274.0 88:358.0 89:2301.0 90:408.0 92:195.0 93:107.0 94:59.0 95:122.0 98:771.0 99:3431.0 100:33378.0 101:3876.0 102:1836.0 103:1844.0 104:405.0 105:497.0 107:179.0 109:54.0 111:249.0 112:163.0 113:615.0 114:1094.0 115:2020.0 116:3679.0 117:2091.0 118:467.0 119:532.0 120:58.0 121:118.0 122:66.0 123:33.0 124:79.0 125:122.0 126:234.0 127:1509.0 128:342.0 129:579.0 130:4724.0 1…				22804	26910	15559	18638	20601	17302
115913	425516	116	115913	85:219.0 87:540.0 88:54.0 89:544.0 93:64.0 97:375.0 99:356.0 101:9907.0 102:891.0 103:1694.0 104:228.0 105:245.0 108:62.0 109:68.0 111:172.0 113:208.0 114:47.0 115:1140.0 116:6589.0 117:1727.0 118:330.0 119:317.0 127:213.0 129:378.0 130:429.0 131:794.0 132:87.0 133:2175.0 135:145.0 141:72.0 143:959.0 144:155.0 145:4084.0 146:417.0 147:8501.0 148:1377.0 149:1024.0 150:94.0 157:49.0 163:235.0 164:3…				705	1663	1147	567	52424	313
114501	381827	196	114501	86:1924.0 89:386.0 92:446.0 93:1242.0 94:837.0 95:9352.0 96:1191.0 99:470.0 100:8398.0 108:121.0 109:184.0 113:68.0 121:90.0 122:3052.0 123:360.0 124:257.0 125:3107.0 126:445.0 127:431.0 128:129.0 131:266.0 134:64.0 140:104.0 152:419.0 153:95.0 163:27.0 165:25.0 167:58.0 168:73.0 169:252.0 170:27.0 173:60.0 178:34.0 180:452.0 181:188.0 182:90.0 189:42.0 195:163.0 196:50828.0 197:7532.0 198:1812.0…				159	190	233	110	171	123
112264	385239	183	112264	85:1756.0 86:3785.0 87:724.0 88:526.0 90:132.0 91:143.0 92:82.0 94:46.0 95:95.0 97:736.0 100:708.0 101:312.0 102:704.0 103:330.0 105:28.0 107:142.0 108:68.0 109:79.0 110:441.0 112:120.0 113:1185.0 114:477.0 115:352.0 118:388.0 124:29.0 125:28.0 129:122.0 130:214.0 133:437.0 134:3107.0 135:549.0 136:115.0 138:102.0 139:18.0 140:270.0 142:50.0 143:254.0 144:82.0 145:85.0 146:95.0 147:1255.0 153:71.…				54791	70093	38221	67691	51714	26832
111830	211333	115	111830	91:10.0 97:66.0 101:125.0 115:15295.0 116:1066.0 117:667.0 127:127.0 131:5024.0 132:235.0 133:41.0 173:2175.0				1211	1220	1476	1264	1262	1181
111821	604502	89	111821	85:386.0 86:410.0 87:305.0 88:244.0 89:14747.0 90:903.0 91:538.0 94:49.0 96:404.0 97:65.0 98:290.0 99:229.0 100:909.0 101:3156.0 102:438.0 103:2942.0 104:233.0 105:852.0 106:124.0 107:123.0 108:50.0 110:545.0 111:102.0 112:236.0 113:213.0 114:442.0 115:513.0 116:1166.0 117:2440.0 118:189.0 119:395.0 120:59.0 121:77.0 122:41.0 123:41.0 124:83.0 126:813.0 128:322.0 129:2257.0 130:376.0 131:1298.0 1…				247	387	264	172	265	174
110889	423283	140	110889	86:56.0 87:520.0 90:4760.0 91:556.0 93:109.0 95:101.0 96:141.0 97:2680.0 101:5.0 103:504.0 104:56.0 106:74.0 107:91.0 108:285.0 110:6264.0 111:233.0 112:2455.0 114:101.0 115:558.0 116:121.0 117:169.0 119:102.0 123:24.0 128:559.0 129:133.0 134:281.0 135:168.0 136:46.0 140:37991.0 141:8440.0 142:1809.0 144:112.0 146:24.0 156:48.0 164:18.0 165:24.0 171:460.0 172:549.0 174:23.0 178:30.0 184:242.0 186…				461	197	73	276	497	361
109997	618393	103	109997	85:119.0 86:349.0 89:1222.0 90:76.0 100:280.0 101:104.0 102:80.0 103:8158.0 104:549.0 105:491.0 113:394.0 117:683.0 127:257.0 129:550.0 131:291.0 133:885.0 134:123.0 145:60.0 147:2913.0 148:202.0 149:135.0 157:92.0 163:81.0 189:357.0 190:58.0 191:44.0 205:161.0 206:30.0 217:2269.0 218:360.0 219:114.0 230:32.0 231:47.0 232:13.0 233:18.0 241:13.0 256:12.0 257:24.0 267:12.0 277:101.0 287:18.0 307:43…				2660	2721	1753	1770	1350	1103
108950	876994	204	108950	85:214.0 87:142.0 88:147.0 89:589.0 90:52.0 91:181.0 92:102.0 93:58.0 94:143.0 95:164.0 96:203.0 97:217.0 98:172.0 99:271.0 100:224.0 101:704.0 102:260.0 103:2184.0 104:278.0 106:88.0 107:26.0 108:122.0 109:180.0 110:60.0 111:128.0 112:301.0 113:176.0 114:44.0 115:293.0 116:433.0 117:1397.0 118:194.0 119:274.0 120:126.0 121:62.0 122:91.0 123:60.0 124:178.0 125:17.0 126:118.0 127:255.0 128:212.0 1…				420	484	212	127	232	318
107143	278729	174	107143	85:3536.0 86:26978.0 87:2984.0 88:4947.0 89:1049.0 90:475.0 91:3168.0 92:165.0 93:749.0 94:51.0 95:709.0 96:1202.0 98:129.0 99:496.0 100:15604.0 101:2397.0 102:1417.0 103:25.0 104:1350.0 105:494.0 106:1060.0 107:26334.0 108:1429.0 109:877.0 110:7529.0 111:370.0 112:100.0 113:533.0 114:777.0 115:758.0 116:1304.0 117:1936.0 118:3471.0 119:727.0 120:566.0 123:110.0 125:111.0 126:1559.0 127:4881.0 12…				902	961	915	104	179	111
107070	260468	134	107070	85:640.0 86:7272.0 87:1787.0 88:4477.0 89:1247.0 90:727.0 91:3234.0 92:449.0 93:930.0 94:72.0 95:2164.0 96:2061.0 97:15747.0 98:2997.0 99:151.0 100:2441.0 101:519.0 102:17.0 103:401.0 104:1238.0 105:971.0 106:1910.0 107:31536.0 108:2241.0 109:1503.0 110:12769.0 111:2405.0 112:274.0 113:156.0 114:134.0 115:460.0 118:3727.0 119:549.0 120:355.0 122:8.0 123:643.0 124:14.0 125:96.0 126:2212.0 127:5384…				2027	2110	1688	4234	3821	2617
106936	238992	244	106936	89:281.0 90:73.0 91:107.0 94:27.0 96:263.0 97:321.0 98:50.0 100:123.0 103:295.0 104:168.0 105:568.0 106:201.0 107:219.0 115:502.0 116:128.0 117:135.0 119:277.0 120:233.0 121:220.0 124:360.0 126:387.0 133:1266.0 134:130.0 135:434.0 136:99.0 137:370.0 138:21.0 147:304.0 149:328.0 151:3191.0 152:1361.0 153:386.0 154:35.0 155:71.0 163:41.0 174:105.0 176:31.0 177:122.0 178:243.0 179:98.0 193:51.0 194:…				1118	1353	1469	1853	980	1337
106482	772969	128	106482	85:1837.0 86:2306.0 87:2099.0 88:5423.0 89:1045.0 90:664.0 91:1108.0 92:224.0 93:379.0 94:143.0 95:300.0 96:314.0 97:448.0 98:1652.0 99:1282.0 100:26445.0 101:5270.0 102:2664.0 103:4984.0 104:630.0 105:1442.0 106:425.0 107:512.0 108:115.0 109:3691.0 110:490.0 111:1768.0 112:1727.0 113:2271.0 114:5293.0 115:4795.0 116:5273.0 117:3748.0 118:1046.0 119:1716.0 120:345.0 121:581.0 122:82.0 123:243.0 1…				202	225	164	121	86	139
106475	302194	188	106475	85:717.0 86:2244.0 87:1586.0 88:1440.0 89:15218.0 90:1316.0 91:758.0 93:55.0 94:30.0 95:138.0 96:357.0 97:656.0 98:2681.0 99:678.0 100:3554.0 101:1525.0 102:2050.0 103:2646.0 104:1349.0 105:1668.0 106:319.0 108:158.0 109:38.0 110:57.0 111:64.0 112:112.0 113:635.0 114:1351.0 115:1897.0 116:3975.0 117:2205.0 118:958.0 119:5949.0 120:743.0 121:531.0 122:75.0 123:65.0 124:31.0 127:214.0 128:531.0 129…				222	191	229	251	150	210
106387	825293	204	106387	85:705.0 86:213.0 87:574.0 88:422.0 89:1150.0 90:82.0 92:81.0 93:55.0 95:229.0 97:128.0 98:63.0 99:623.0 101:5694.0 102:870.0 103:22310.0 104:2039.0 105:1028.0 111:409.0 113:352.0 114:43.0 115:924.0 116:2252.0 117:3830.0 118:472.0 119:589.0 120:91.0 123:135.0 125:99.0 127:136.0 128:124.0 129:8186.0 130:1090.0 131:4619.0 132:765.0 133:6261.0 134:861.0 135:639.0 136:35.0 141:298.0 142:251.0 143:421…				1730	1860	1161	1475	1436	1364
105630	969375	204	105630	85:2284.0 86:440.0 87:736.0 88:401.0 89:1245.0 90:84.0 91:94.0 93:36.0 94:128.0 95:161.0 96:177.0 97:626.0 98:168.0 99:1317.0 100:230.0 101:4058.0 102:720.0 103:20758.0 104:1808.0 105:1020.0 109:1501.0 110:82.0 111:1177.0 112:160.0 113:1327.0 115:874.0 116:2022.0 117:4830.0 118:479.0 119:725.0 120:91.0 121:65.0 123:73.0 124:49.0 125:233.0 127:1073.0 128:204.0 129:29604.0 130:3528.0 131:6116.0 132…				532	696	589	150	147	66
105625	556262	100	105625	85:218.0 97:114.0 100:4672.0 101:227.0 102:127.0 109:63.0 117:275.0 118:32.0 119:46.0 126:34.0 129:271.0 131:222.0 132:58.0 133:384.0 135:31.0 138:56.0 147:865.0 152:11.0 153:41.0 154:496.0 156:396.0 157:29.0 168:14.0 171:40.0 172:295.0 174:133.0 175:126.0 177:32.0 190:426.0 191:36.0 199:31.0 207:40.0 217:44.0 225:17.0 228:107.0 230:48.0 243:25.0 244:986.0 245:1083.0 246:283.0 258:149.0 259:34.0 …				986	1424	1022	737	875	597
105622	488510	158	105622	85:6971.0 88:1516.0 89:220.0 91:1304.0 95:1125.0 98:2773.0 99:441.0 101:5043.0 102:1533.0 103:1263.0 104:488.0 105:570.0 107:294.0 109:1077.0 110:660.0 111:965.0 113:1798.0 116:3584.0 117:2288.0 118:1046.0 121:556.0 122:105.0 123:241.0 124:347.0 125:160.0 128:558.0 129:2591.0 131:1804.0 132:642.0 133:1688.0 134:1786.0 135:188.0 136:556.0 137:445.0 138:376.0 139:132.0 140:4308.0 141:1093.0 144:702…				4561	5141	3495	5006	4189	3907
105082	875812	219	105082	85:301.0 87:382.0 88:935.0 89:1269.0 90:397.0 91:638.0 92:84.0 94:69.0 99:165.0 101:2228.0 102:1152.0 103:1911.0 104:297.0 115:1474.0 116:522.0 117:4436.0 118:693.0 119:589.0 120:83.0 121:110.0 122:86.0 129:1473.0 130:411.0 131:962.0 132:165.0 133:2226.0 134:195.0 135:841.0 136:115.0 137:73.0 139:82.0 145:483.0 146:349.0 147:7634.0 148:1044.0 149:903.0 150:262.0 151:196.0 153:121.0 154:23.0 159:8…				5681	4676	5655	180	256	432
103102	373630	117	103102	85:170.0 86:454.0 87:71.0 88:270.0 89:233.0 91:379.0 93:134.0 94:39.0 95:611.0 96:448.0 101:493.0 105:429.0 106:76.0 107:758.0 108:38.0 113:39.0 115:182.0 116:906.0 117:16696.0 118:1334.0 119:552.0 124:148.0 125:28.0 128:33.0 129:4186.0 130:401.0 131:4101.0 132:2979.0 133:842.0 143:19.0 145:3295.0 146:466.0 147:86.0 150:17.0 155:313.0 157:275.0 168:42.0 169:27.0 172:63.0 199:6183.0 200:657.0 201:…				19480	20072	20361	19595	20360	20024
102616	280925	171	102616	85:708.0 86:3265.0 87:418.0 88:815.0 90:219.0 94:35.0 95:167.0 97:274.0 98:60.0 99:279.0 101:393.0 102:77.0 103:1767.0 104:272.0 105:289.0 109:35.0 110:118.0 111:151.0 112:53.0 113:717.0 114:98.0 115:257.0 116:105.0 118:91.0 125:270.0 128:65.0 129:595.0 130:294.0 131:153.0 134:336.0 140:401.0 141:291.0 142:75.0 143:128.0 144:17.0 146:151.0 155:110.0 156:233.0 157:53.0 161:23.0 167:121.0 170:162.0…				312	1027	1007	1017	779	1009
100906	901689	219	100906	87:48.0 88:172.0 89:469.0 90:88.0 91:94.0 92:29.0 96:36.0 98:53.0 99:44.0 101:297.0 102:409.0 103:1189.0 104:110.0 105:68.0 107:69.0 108:31.0 110:53.0 111:33.0 113:66.0 115:222.0 116:149.0 117:389.0 119:113.0 122:17.0 127:165.0 128:49.0 129:682.0 131:298.0 133:377.0 134:99.0 135:140.0 136:67.0 143:639.0 144:137.0 145:95.0 147:3173.0 148:561.0 149:235.0 153:28.0 155:59.0 156:25.0 157:56.0 161:105.…				83	146	109	112	116	142
100897	740728	103	100897	85:390.0 87:338.0 88:85.0 89:2865.0 90:214.0 91:229.0 95:50.0 97:119.0 99:100.0 100:406.0 101:997.0 102:164.0 103:10935.0 104:972.0 105:599.0 110:25.0 111:84.0 113:179.0 114:531.0 115:70.0 116:335.0 117:4097.0 118:433.0 127:149.0 128:55.0 129:3373.0 130:402.0 131:86.0 132:262.0 133:2977.0 134:249.0 135:156.0 139:24.0 141:64.0 142:114.0 145:148.0 147:10569.0 148:1449.0 149:1109.0 154:58.0 157:2018…				420	540	340	109	262	121
100666	436137	114	100666	87:488.0 88:63.0 94:23.0 98:37.0 99:117.0 101:67.0 104:62.0 106:57.0 110:91.0 112:21.0 114:3221.0 115:206.0 129:33.0 136:27.0 139:62.0 157:26.0 183:38.0 195:19.0 196:16.0 244:16.0 305:16.0 347:16.0 371:13.0 396:30.0 398:20.0 419:13.0 431:16.0 440:14.0 444:16.0 483:22.0				1404	1416	1703	1561	1505	1617
100253	280744	116	100253	85:3704.0 86:23.0 91:262.0 94:16.0 95:86.0 99:147.0 101:3263.0 102:528.0 103:1271.0 105:59.0 107:504.0 110:643.0 115:54.0 116:9303.0 117:683.0 118:619.0 126:132.0 129:30.0 130:7.0 131:2866.0 132:54.0 134:1145.0 136:221.0 140:170.0 142:231.0 143:405.0 144:182.0 145:3544.0 146:451.0 147:10299.0 148:1293.0 149:987.0 151:7.0 152:31.0 171:355.0 174:1.0 177:2022.0 178:225.0 179:135.0 184:759.0 185:12.0…				1862	2254	2130	1864	1868	2184
94724	494545	96	94724	85:143.0 86:84.0 87:208.0 88:66.0 89:11.0 90:6.0 91:10.0 93:6.0 95:33.0 96:1133.0 97:92.0 99:30.0 100:79.0 101:71.0 103:58.0 104:1.0 105:3.0 106:6.0 107:1.0 109:1.0 112:5.0 113:10.0 114:8.0 115:5.0 116:192.0 117:13.0 118:16.0 119:1.0 122:4.0 123:2.0 124:6.0 126:24.0 127:3.0 128:9.0 129:490.0 130:78.0 131:22.0 133:27.0 135:8.0 136:1.0 137:2.0 138:2.0 140:50.0 141:6.0 142:54.0 143:38.0 144:197.0 14…				132	204	218	127	220	251
93404	468881	129	93404	85:2213.0 86:604.0 87:89.0 88:49.0 89:155.0 90:55.0 92:16.0 94:7.0 97:40.0 98:632.0 99:560.0 100:234.0 101:195.0 102:388.0 103:1883.0 104:152.0 105:145.0 106:67.0 112:19.0 113:324.0 114:59.0 115:149.0 116:201.0 117:141.0 121:25.0 122:656.0 123:56.0 125:8.0 126:45.0 127:228.0 128:109.0 129:3866.0 130:564.0 131:155.0 132:2.0 133:404.0 134:66.0 135:2.0 137:634.0 138:64.0 139:79.0 140:3.0 141:50.0 14…				586	141	501	11328	11803	245
88583	298433	131	88583	89:221.0 95:117.0 99:240.0 101:92.0 111:134.0 113:31.0 114:51.0 115:1320.0 116:124.0 117:184.0 128:45.0 130:99.0 131:9476.0 132:1299.0 133:424.0 134:39.0 139:48.0 145:22.0 147:1956.0 148:532.0 149:259.0 155:38.0 157:53.0 162:29.0 165:13.0 177:73.0 187:8.0 219:56.0 236:29.0 244:43.0 245:33.0 246:23.0 332:18.0 446:18.0 455:23.0 458:33.0				1813	1815	1627	1608	1708	1605
87756	243063	91	87756	87:3263.0 88:356.0 89:1339.0 90:189.0 91:7776.0 92:366.0 93:318.0 98:71.0 99:276.0 101:670.0 103:4584.0 104:260.0 105:470.0 110:36.0 112:43.0 113:48.0 116:8757.0 117:2503.0 118:617.0 119:762.0 121:31.0 122:18.0 129:140.0 131:363.0 145:40.0 148:584.0 151:36.0 158:51.0 168:18.0 172:58.0 177:251.0 178:35.0 182:20.0 187:22.0 188:244.0 189:36.0 192:42.0 193:88.0 196:21.0 202:42.0 203:32.0 208:20.0 226…				644	775	1012	1600	622	888
85198	859317	128	85198	87:11.0 88:145.0 89:455.0 90:52.0 97:1.0 98:83.0 100:364.0 101:215.0 102:26.0 103:129.0 105:14.0 114:185.0 128:3207.0 129:474.0 130:246.0 133:75.0 147:152.0 160:852.0 161:110.0 162:37.0 174:53.0 188:45.0 202:118.0 217:251.0 218:102.0 219:264.0 220:5.0 221:8.0 230:28.0 232:66.0 234:4.0 244:108.0 245:38.0 262:27.0 274:80.0 275:7.0 278:337.0 279:75.0 280:8.0				105	124	171	120	105	128
85133	302726	157	85133	85:963.0 99:231.0 101:138.0 113:1333.0 114:110.0 129:368.0 130:21.0 143:17.0 157:5402.0 158:527.0 159:158.0 172:60.0 250:15.0 402:14.0				148	150	179	154	86	89
84915	263247	89	84915	85:207.0 86:3695.0 89:68621.0 90:5267.0 91:3001.0 93:127.0 94:15.0 95:381.0 96:190.0 97:48.0 99:449.0 100:3987.0 102:1415.0 103:1211.0 104:216.0 105:481.0 106:109.0 107:914.0 109:107.0 110:252.0 111:65.0 112:1.0 114:134.0 116:903.0 117:686.0 118:245.0 119:111.0 120:4.0 122:6.0 123:12.0 124:59.0 126:229.0 128:59.0 129:26.0 131:1270.0 132:182.0 133:1746.0 134:1027.0 135:338.0 140:33.0 142:50.0 143:…				1744	2041	1930	1920	1665	1927
84583	631741	156	84583	85:69.0 86:105.0 87:14.0 88:22.0 89:1163.0 90:59.0 97:309.0 98:18.0 99:74.0 100:26.0 101:197.0 102:384.0 112:188.0 113:105.0 115:6.0 116:3.0 117:194.0 123:131.0 127:163.0 128:453.0 129:745.0 130:44.0 131:168.0 133:394.0 135:4.0 138:62.0 140:159.0 141:169.0 143:265.0 144:7.0 145:9.0 146:7.0 147:3013.0 148:594.0 149:127.0 150:52.0 154:12.0 155:74.0 156:4072.0 157:185.0 158:51.0 159:12.0 160:2.0 161…				107	149	132	128	129	71
84293	887445	186	84293	85:635.0 86:1580.0 88:608.0 89:458.0 94:2031.0 95:469.0 96:3085.0 98:603.0 100:355.0 102:996.0 103:8213.0 104:298.0 108:575.0 109:274.0 110:93.0 111:514.0 112:529.0 114:2655.0 115:1334.0 116:1258.0 117:1953.0 122:211.0 123:202.0 124:578.0 125:53.0 127:417.0 128:1632.0 129:4233.0 130:31.0 131:1887.0 132:37.0 133:525.0 134:434.0 136:89.0 137:373.0 139:124.0 140:649.0 142:1899.0 144:755.0 146:130.0 …				1457	1404	1272	1009	1153	1040
84218	646870	288	84218	85:429.0 86:1214.0 87:10.0 88:341.0 89:11183.0 90:975.0 91:387.0 93:54.0 94:95.0 95:30.0 96:13.0 97:142.0 98:400.0 99:226.0 100:7859.0 101:387.0 102:326.0 103:191.0 105:355.0 107:36.0 108:53.0 109:74.0 110:324.0 111:12198.0 112:674.0 113:225.0 114:2329.0 116:262.0 117:762.0 118:62.0 119:193.0 120:40.0 121:105.0 123:124.0 124:53.0 125:109.0 126:198.0 127:196.0 128:272.0 130:446.0 131:424.0 132:195…				175	171	177	180	170	200
84216	440672	212	84216	85:239.0 86:46.0 87:3.0 88:46.0 89:464.0 90:28.0 91:126.0 92:16.0 93:34.0 96:390.0 98:156.0 99:270.0 100:1229.0 101:162.0 102:123.0 103:137.0 104:162.0 105:70.0 106:61.0 110:181.0 112:5.0 113:187.0 114:219.0 115:56.0 116:212.0 117:304.0 118:88.0 120:492.0 121:64.0 122:76.0 123:26.0 124:53.0 126:27.0 127:29.0 128:95.0 129:167.0 130:434.0 131:212.0 132:5.0 133:152.0 134:104.0 136:32.0 138:75.0 139:…				259	281	445	129	179	265
84196	601097	89	84196	85:651.0 86:150.0 87:235.0 88:41.0 89:6796.0 90:733.0 91:281.0 94:5.0 98:126.0 99:314.0 100:759.0 101:4632.0 102:673.0 103:450.0 105:516.0 106:27.0 108:41.0 109:25.0 110:138.0 112:155.0 113:680.0 114:163.0 115:153.0 116:6550.0 118:223.0 119:36.0 121:106.0 122:13.0 124:25.0 126:532.0 127:37.0 128:144.0 129:228.0 130:135.0 131:1176.0 132:24.0 133:18659.0 134:1997.0 135:722.0 138:61.0 139:14.0 140:1…				582	635	404	598	492	522
84187	622711	117	84187	85:116.0 86:492.0 87:120.0 88:77.0 89:5486.0 90:369.0 91:145.0 93:126.0 95:98.0 98:69.0 99:146.0 100:1871.0 101:512.0 102:306.0 103:2762.0 104:203.0 105:856.0 107:50.0 108:2.0 109:77.0 111:321.0 112:172.0 113:200.0 114:541.0 115:158.0 116:187.0 117:7301.0 118:566.0 119:430.0 121:17.0 123:157.0 125:260.0 126:324.0 127:245.0 128:563.0 129:372.0 130:504.0 131:936.0 132:344.0 133:5647.0 134:725.0 135…				370	641	436	281	179	236
84181	589628	217	84181	85:592.0 86:78.0 87:91.0 88:97.0 91:130.0 93:21.0 95:93.0 96:123.0 98:37.0 99:476.0 100:278.0 101:1189.0 102:139.0 103:1346.0 104:73.0 105:111.0 108:24.0 109:318.0 111:111.0 113:265.0 115:316.0 116:429.0 117:491.0 118:94.0 119:144.0 121:121.0 122:43.0 123:34.0 124:29.0 127:232.0 128:245.0 129:2914.0 130:203.0 131:461.0 132:112.0 133:3050.0 134:254.0 135:238.0 137:16.0 138:15.0 139:94.0 141:404.0 …				2636	2317	1606	1473	1236	1345
84117	581121	217	84117	85:497.0 86:881.0 88:231.0 89:26011.0 90:2235.0 91:1060.0 95:9.0 96:646.0 98:647.0 99:531.0 100:1828.0 101:6198.0 102:804.0 103:5327.0 104:452.0 105:1548.0 106:127.0 107:89.0 108:30.0 109:17.0 110:604.0 111:201.0 112:493.0 113:355.0 114:1034.0 115:1016.0 116:2610.0 117:5316.0 118:684.0 119:763.0 120:24.0 121:6.0 124:77.0 126:992.0 127:244.0 128:927.0 129:6205.0 130:719.0 131:2563.0 132:414.0 133:…				170	359	113	287	297	144
84116	517387	103	84116	85:144.0 86:64.0 87:351.0 89:236.0 93:11.0 97:5.0 99:77.0 101:796.0 102:91.0 103:8660.0 104:784.0 105:338.0 110:8.0 111:22.0 113:27.0 115:630.0 116:599.0 117:913.0 118:37.0 119:108.0 127:1.0 129:1136.0 130:182.0 131:709.0 132:98.0 133:904.0 134:104.0 135:49.0 141:30.0 143:83.0 147:2600.0 148:912.0 149:453.0 150:27.0 151:20.0 155:403.0 156:155.0 157:106.0 158:107.0 159:71.0 163:6.0 170:4.0 175:16.…				1090	1316	874	1947	2394	1632
84115	625221	117	84115	85:139.0 86:647.0 87:286.0 88:163.0 89:5770.0 90:365.0 91:70.0 93:4.0 95:22.0 96:4.0 97:5.0 98:166.0 99:119.0 100:2082.0 101:1105.0 102:388.0 103:2461.0 104:215.0 105:450.0 106:37.0 109:30.0 110:75.0 111:695.0 112:272.0 113:326.0 114:193.0 115:428.0 116:625.0 117:8133.0 118:720.0 119:623.0 121:5.0 123:84.0 124:17.0 125:494.0 126:326.0 127:52.0 128:137.0 129:1957.0 130:499.0 131:871.0 132:243.0 13…				677	641	436	188	179	182
84105	566147	133	84105	85:185.0 87:100.0 88:79.0 89:5868.0 90:425.0 91:379.0 93:14.0 98:105.0 99:199.0 100:323.0 101:2897.0 102:434.0 103:1264.0 104:71.0 105:349.0 107:8.0 109:91.0 112:34.0 113:657.0 114:117.0 115:6.0 116:4840.0 117:1559.0 118:260.0 119:176.0 120:21.0 126:490.0 127:65.0 131:1100.0 132:66.0 133:14759.0 134:1567.0 135:525.0 138:35.0 141:860.0 142:136.0 143:920.0 144:1043.0 145:143.0 146:11.0 147:3802.0 1…				413	390	273	1925	2068	1708
84095	571876	133	84095	86:103.0 87:102.0 88:60.0 89:7220.0 90:415.0 91:326.0 98:182.0 100:57.0 101:2767.0 102:397.0 103:1342.0 104:50.0 105:434.0 106:3.0 108:22.0 109:3.0 110:66.0 112:111.0 113:405.0 114:158.0 115:245.0 116:4153.0 117:2275.0 118:301.0 119:118.0 124:24.0 126:739.0 127:35.0 128:439.0 129:2.0 131:635.0 132:134.0 133:13944.0 134:1474.0 135:523.0 136:5.0 137:47.0 138:28.0 139:114.0 140:141.0 141:232.0 142:2…				475	536	290	6789	9986	7749
84085	1067232	91	84085	85:187.0 87:182.0 89:595.0 90:266.0 91:30164.0 92:2311.0 93:188.0 95:134.0 97:188.0 99:130.0 100:38.0 101:706.0 102:75.0 103:4589.0 104:449.0 105:554.0 106:250.0 107:199.0 108:178.0 109:129.0 110:16.0 111:200.0 113:416.0 114:33.0 115:396.0 116:672.0 117:2738.0 118:230.0 119:297.0 123:31.0 125:16.0 127:31.0 129:4219.0 130:566.0 131:921.0 132:143.0 133:1845.0 134:224.0 135:485.0 141:258.0 142:216.0…				125	229	148	320	266	200
72488	286123	139	72488	90:344.0 92:836.0 93:384.0 94:102.0 96:89.0 97:2482.0 98:582.0 106:2540.0 107:216.0 109:130.0 113:148.0 114:489.0 118:152.0 124:15.0 126:15926.0 127:9378.0 128:304.0 137:44.0 138:323.0 139:10491.0 140:3873.0 141:75.0 144:540.0 146:26.0 158:39.0 183:641.0 185:37.0 188:217.0 189:10.0 202:69.0 209:35.0 234:65.0 294:3.0 303:6.0 359:8.0 363:11.0 392:4.0 401:4.0 415:14.0 427:6.0 454:6.0 469:5.0 479:1.0…				1777	2613	2768	2828	1581	1520
64546	699999	204	64546	85:30135.0 86:56701.0 87:49167.0 88:40901.0 89:43135.0 90:6707.0 95:6207.0 98:14205.0 100:199835.0 101:150460.0 102:81856.0 103:93551.0 104:13994.0 105:12093.0 110:7206.0 112:7694.0 113:9922.0 114:83245.0 115:58818.0 116:253460.0 117:508882.0 118:68764.0 119:36638.0 120:6159.0 125:1837.0 127:7870.0 128:75967.0 129:69709.0 130:92027.0 131:76212.0 132:106173.0 133:141045.0 134:26438.0 135:15392.0 1…				218	253	261	94	121	104
44175	274168	85	44175	85:91842.0 86:5692.0 87:4.0 91:3536.0 92:5.0 93:1641.0 94:44.0 95:6393.0 96:406.0 97:6222.0 100:889.0 105:392.0 108:208.0 109:2618.0 112:7.0 114:118.0 116:113.0 117:82.0 118:1502.0 120:131.0 122:306.0 123:157.0 124:334.0 125:117.0 126:382.0 127:48.0 130:2474.0 131:381.0 132:144.0 134:1597.0 135:1076.0 137:2575.0 138:339.0 139:337.0 140:18.0 142:100.0 146:271.0 153:46.0 157:8.0 160:214.0 166:446.0…				17504	16968	20097	18327	17595	18288
42357	701804	116	42357	86:39.0 87:1459.0 88:2030.0 89:985.0 100:256.0 101:3713.0 102:171.0 103:5790.0 104:131.0 105:189.0 106:88.0 107:104.0 108:288.0 110:83.0 112:98.0 114:36.0 115:85.0 116:7137.0 117:14047.0 118:1709.0 119:806.0 133:244.0 142:1.0 145:314.0 147:1682.0 148:212.0 158:22.0 159:8.0 161:1930.0 162:222.0 163:55.0 170:41.0 175:7.0 180:31.0 184:106.0 191:447.0 196:20.0 205:65.0 212:7.0 231:78.0 235:122.0 238:…				344	373	369	240	317	283
41989	323785	248	41989	86:7975.0 88:717.0 89:17935.0 90:1269.0 91:848.0 93:64.0 96:195.0 98:392.0 100:20613.0 101:11239.0 102:2095.0 103:1178.0 104:116.0 107:1345.0 108:58.0 110:587.0 114:315.0 116:321.0 117:1109.0 118:271.0 127:430.0 128:286.0 129:2211.0 130:1434.0 131:1244.0 132:428.0 133:1036.0 134:1895.0 135:404.0 137:2.0 140:28.0 141:33.0 142:87.0 143:515.0 144:295.0 145:15.0 146:729.0 147:30682.0 148:4382.0 149:2…				228	253	238	450	437	321
41891	395354	316	41891	85:529.0 86:184.0 87:1022.0 88:6884.0 89:443.0 90:267.0 92:49.0 93:760.0 94:113.0 95:8.0 99:247.0 100:952.0 101:166.0 102:805.0 103:512.0 104:312.0 105:46.0 106:274.0 107:37.0 108:326.0 112:67.0 113:210.0 114:314.0 115:152.0 116:298.0 117:1063.0 118:416.0 119:1081.0 120:175.0 121:12.0 124:36.0 127:1.0 128:443.0 130:9885.0 131:3492.0 132:1864.0 133:1443.0 134:2512.0 136:18.0 140:44.0 141:44.0 144:…				179	415	280	350	342	340
41890	400788	174	41890	85:91.0 86:3992.0 88:340.0 89:251.0 90:1.0 96:2.0 99:1.0 100:2001.0 104:44.0 105:12.0 106:94.0 107:262.0 110:600.0 111:9.0 114:486.0 115:254.0 116:242.0 118:94.0 120:5.0 123:2.0 126:17.0 128:7.0 130:616.0 134:563.0 140:2.0 141:45.0 142:171.0 143:720.0 144:38.0 146:230.0 149:7.0 155:2.0 158:183.0 159:375.0 160:292.0 161:25.0 170:50.0 172:30.0 173:3.0 174:3359.0 175:555.0 176:282.0 184:597.0 186:58…				839	1204	479	1611	826	378
34444	953527	259	34444	86:20.0 87:190.0 89:717.0 90:32.0 96:99.0 97:588.0 98:69.0 99:247.0 100:236.0 101:1194.0 102:112.0 103:2430.0 104:139.0 105:313.0 106:83.0 113:168.0 114:76.0 115:719.0 116:428.0 117:779.0 118:62.0 119:126.0 124:50.0 126:70.0 127:145.0 129:1845.0 130:270.0 131:472.0 132:82.0 133:779.0 134:224.0 135:195.0 137:60.0 139:48.0 140:21.0 141:115.0 143:367.0 144:115.0 145:159.0 147:3406.0 148:754.0 149:33…				359	535	364	656	693	511
34089	604262	117	34089	85:518.0 86:806.0 87:265.0 88:275.0 89:577.0 94:12.0 95:394.0 96:322.0 98:151.0 99:379.0 100:3141.0 101:731.0 102:205.0 103:2824.0 104:129.0 105:148.0 106:8.0 107:107.0 109:402.0 110:64.0 111:88.0 112:109.0 113:199.0 114:1518.0 115:1271.0 116:1037.0 117:6779.0 118:751.0 119:343.0 120:6.0 122:32.0 123:38.0 124:174.0 125:48.0 126:948.0 127:81.0 128:318.0 129:1672.0 130:843.0 131:1012.0 132:318.0 13…				1718	1600	1690	1206	1805	819
34070	775480	117	34070	85:448.0 86:28.0 87:1.0 88:23.0 89:214.0 90:182.0 93:140.0 94:158.0 95:267.0 96:30.0 97:294.0 98:386.0 99:6.0 101:50.0 102:112.0 103:20.0 105:212.0 109:126.0 111:214.0 112:127.0 113:54.0 114:141.0 116:468.0 117:8602.0 118:739.0 119:283.0 121:21.0 122:100.0 123:75.0 127:61.0 128:183.0 129:3674.0 130:515.0 131:1493.0 132:3331.0 133:616.0 134:312.0 138:25.0 139:82.0 140:84.0 143:354.0 144:41.0 145:2…				1576	1725	1443	1315	1740	1434
33282	599952	103	33282	85:440.0 86:438.0 87:859.0 88:1556.0 89:5716.0 90:673.0 91:388.0 93:21.0 94:15.0 95:109.0 96:719.0 97:181.0 98:533.0 99:586.0 100:773.0 101:3505.0 102:738.0 103:41399.0 104:4352.0 105:2182.0 106:77.0 108:305.0 109:41.0 110:300.0 111:158.0 112:137.0 113:396.0 114:622.0 115:769.0 116:1992.0 117:5822.0 118:711.0 119:701.0 120:126.0 121:63.0 123:8.0 124:688.0 125:69.0 126:1047.0 128:434.0 129:3023.0 …				1501	1384	1082	1690	1673	1251
31263	595292	129	31263	85:545.0 86:126.0 87:1404.0 88:482.0 89:2921.0 90:352.0 91:206.0 94:75.0 95:123.0 96:220.0 97:591.0 99:1410.0 100:293.0 101:4786.0 102:681.0 103:21317.0 104:1857.0 105:1112.0 106:59.0 109:55.0 111:658.0 113:1130.0 114:251.0 115:2264.0 116:1279.0 117:13181.0 118:1241.0 119:1659.0 120:40.0 127:611.0 128:63.0 129:39120.0 130:4550.0 131:4923.0 132:537.0 133:13598.0 134:1591.0 135:1356.0 136:90.0 137:…				839	949	747	1176	1699	1398
30962	600399	129	30962	86:543.0 87:409.0 88:82.0 89:1943.0 94:89.0 96:50.0 97:198.0 98:94.0 100:540.0 101:2864.0 102:269.0 103:3101.0 104:325.0 105:383.0 108:110.0 111:280.0 112:288.0 114:477.0 115:457.0 116:694.0 117:1517.0 118:211.0 119:260.0 121:62.0 124:179.0 125:45.0 126:124.0 127:373.0 128:283.0 129:5324.0 130:1061.0 131:3386.0 132:303.0 133:3084.0 134:289.0 135:372.0 137:28.0 138:175.0 139:58.0 140:115.0 141:104…				1212	923	754	368	389	275
26987	409449	301	26987	88:1673.0 89:898.0 90:1929.0 91:3821.0 92:1405.0 94:122.0 97:1877.0 98:59150.0 99:4919.0 101:327.0 102:1904.0 103:6900.0 104:1822.0 108:2810.0 110:81560.0 111:3405.0 112:2224.0 113:307.0 114:3219.0 116:11378.0 117:2736.0 118:2285.0 119:253.0 120:2435.0 121:665.0 123:63.0 125:539.0 128:320.0 130:3904.0 131:1598.0 132:1234.0 133:1243.0 134:18410.0 135:2346.0 136:16417.0 137:954.0 138:171.0 139:220.…				122	128	89	131	125	126
22888	272249	174	22888	85:382.0 86:10277.0 87:1030.0 88:760.0 89:2551.0 90:376.0 91:288.0 92:1.0 98:1.0 99:467.0 100:11714.0 101:2149.0 102:935.0 103:205.0 104:384.0 105:7.0 106:363.0 107:225.0 108:243.0 109:193.0 110:492.0 111:14.0 113:154.0 114:171.0 115:314.0 116:411.0 117:322.0 118:221.0 119:4.0 120:67.0 125:3.0 126:179.0 128:5.0 130:2802.0 131:855.0 132:597.0 133:1355.0 134:1621.0 135:446.0 136:90.0 139:17.0 140:5…				391	1655	1328	640	898	1130
22423	230574	170	22423	85:28.0 86:195.0 88:263.0 91:24.0 93:122.0 98:98.0 99:16.0 100:23.0 101:81.0 103:470.0 104:222.0 107:223.0 108:94.0 109:40.0 110:558.0 111:12.0 112:37.0 113:243.0 116:87.0 117:231.0 118:103.0 119:240.0 120:1105.0 121:61.0 132:26.0 133:10.0 134:554.0 135:166.0 136:25.0 137:19.0 139:4.0 140:24.0 141:5.0 143:611.0 144:373.0 146:133.0 147:1132.0 149:141.0 151:55.0 157:61.0 170:1908.0 171:109.0 172:23…				315	308	491	845	786	849
21657	585652	123	21657	85:211.0 91:41.0 93:25.0 95:231.0 97:91.0 98:76.0 99:15.0 105:74.0 107:174.0 108:35.0 109:278.0 113:15.0 117:31.0 121:59.0 122:37.0 123:1985.0 124:383.0 125:90.0 127:32.0 130:12.0 134:32.0 137:1221.0 138:22.0 147:42.0 148:1.0 165:293.0 166:11.0				1163	185	1069	1058	92	1097
19901	633968	143	19901	85:765.0 86:604.0 87:565.0 88:188.0 89:7782.0 90:361.0 91:468.0 93:160.0 95:167.0 97:366.0 98:236.0 99:520.0 100:3494.0 101:2160.0 102:1013.0 103:5687.0 104:338.0 105:492.0 107:110.0 111:409.0 113:757.0 115:673.0 116:3687.0 117:6304.0 118:567.0 119:320.0 120:119.0 121:12.0 126:163.0 127:625.0 128:121.0 129:2911.0 131:693.0 132:843.0 133:2774.0 134:332.0 135:283.0 140:50.0 141:409.0 142:187.0 143:…				306	189	248	295	351	394
18588	814481	128	18588	86:65.0 100:209.0 103:178.0 112:33.0 114:46.0 128:1550.0 129:208.0 130:59.0 133:57.0 134:34.0 146:31.0 147:316.0 153:24.0 154:31.0 162:9.0 202:11.0 220:17.0 245:32.0 443:20.0 475:25.0				66	120	101	131	137	93
18485	991205	169	18485	85:73.0 86:63.0 87:39.0 88:24.0 95:43.0 97:69.0 99:220.0 100:58.0 101:117.0 102:52.0 105:47.0 110:44.0 111:43.0 113:166.0 115:123.0 116:36.0 119:78.0 120:30.0 124:47.0 125:63.0 129:356.0 131:108.0 133:393.0 137:45.0 138:40.0 140:70.0 141:51.0 142:94.0 143:164.0 147:782.0 149:93.0 153:54.0 154:29.0 157:36.0 160:27.0 162:17.0 163:47.0 165:20.0 167:51.0 168:69.0 169:2017.0 170:274.0 171:209.0 172:40…				186	314	130	87	102	124
18402	578286	89	18402	85:171.0 86:364.0 87:77.0 88:55.0 89:8849.0 90:668.0 91:307.0 96:21.0 97:21.0 98:164.0 99:105.0 100:463.0 101:751.0 102:36.0 103:1915.0 104:59.0 105:555.0 110:18.0 111:30.0 112:212.0 113:104.0 114:423.0 115:287.0 116:197.0 117:1046.0 118:65.0 119:28.0 125:1.0 126:417.0 127:84.0 128:2074.0 129:1001.0 130:167.0 131:631.0 132:159.0 133:1641.0 134:174.0 135:79.0 138:12.0 139:28.0 140:225.0 141:32.0 1…				211	256	205	164	1058	159
18386	727163	174	18386	86:335.0 89:231.0 100:275.0 102:4.0 103:234.0 116:6.0 117:258.0 119:61.0 129:27.0 130:59.0 131:12.0 132:8.0 143:82.0 147:453.0 148:3.0 173:66.0 174:1718.0 175:288.0 176:62.0 179:67.0 189:10.0 191:5.0 204:124.0 205:276.0 206:19.0 217:117.0 288:212.0				736	759	601	960	726	681
18361	950622	361	18361	85:557.0 86:226.0 88:82.0 89:3038.0 90:162.0 91:104.0 92:13.0 93:46.0 94:31.0 95:28.0 97:166.0 98:112.0 99:302.0 100:785.0 101:2284.0 102:697.0 103:7672.0 104:696.0 105:1492.0 106:56.0 107:53.0 108:7.0 109:272.0 111:257.0 113:435.0 114:464.0 115:451.0 116:1087.0 117:4820.0 118:454.0 119:427.0 122:1.0 126:38.0 127:126.0 128:173.0 129:7322.0 130:1261.0 131:1922.0 132:177.0 133:3101.0 134:535.0 135:…				2063	511	1977	1345	1638	1591
18347	477086	141	18347	95:13.0 106:21.0 107:25.0 110:21.0 111:18.0 112:2.0 113:318.0 114:21.0 123:53.0 125:56.0 132:1.0 141:2337.0 142:152.0 143:4.0 144:34.0 145:10.0 152:1.0 153:8.0 154:20.0 155:182.0 156:26.0 157:31.0 161:5.0 163:5.0 164:13.0 165:3.0 167:5.0 171:32.0 172:88.0 180:25.0 181:55.0 182:23.0 188:30.0 197:34.0 198:3.0 200:14.0 210:38.0 212:16.0 225:7.0 227:25.0 231:19.0 241:2.0 247:18.0 250:5.0 253:17.0 255…				180	171	200	201	136	226
18321	972784	361	18321	85:379.0 86:72.0 87:240.0 88:65.0 89:1083.0 90:159.0 91:280.0 92:147.0 93:105.0 94:124.0 96:29.0 97:112.0 98:87.0 99:251.0 100:164.0 101:934.0 102:193.0 103:6705.0 104:860.0 105:467.0 106:84.0 107:182.0 108:106.0 109:544.0 110:63.0 111:224.0 112:47.0 113:385.0 114:47.0 115:361.0 116:372.0 117:2497.0 118:232.0 119:632.0 120:329.0 121:467.0 122:394.0 123:271.0 125:35.0 126:302.0 127:210.0 129:6147.…				1435	1081	1079	2247	500	1184
18305	609795	217	18305	85:221.0 87:130.0 88:149.0 92:5.0 94:16.0 99:105.0 101:317.0 102:77.0 103:1722.0 104:170.0 109:27.0 111:165.0 113:144.0 115:79.0 116:34.0 117:989.0 118:23.0 119:94.0 120:6.0 121:12.0 123:13.0 124:24.0 125:71.0 127:111.0 129:1831.0 130:162.0 131:513.0 132:5.0 133:1419.0 134:77.0 135:94.0 140:5.0 141:512.0 142:57.0 143:682.0 144:2.0 145:65.0 147:5572.0 148:1008.0 149:651.0 150:83.0 151:68.0 153:17.…				3043	3581	1621	1890	867	627
18185	492601	199	18185	85:58.0 89:54.0 91:25.0 92:7.0 97:99.0 112:44.0 124:10.0 125:4.0 130:102.0 138:5.0 139:32.0 145:28.0 147:179.0 148:40.0 156:269.0 160:2.0 190:15.0 199:2045.0 200:258.0 205:26.0 219:26.0 220:1.0 227:7.0 255:144.0 258:17.0 262:49.0				141	162	1754	3083	142	133
18173	415283	131	18173	102:1431.0 103:53.0 107:48.0 115:626.0 116:29.0 117:31.0 129:13.0 130:734.0 131:9686.0 132:1130.0 133:1174.0 134:135.0 135:26.0 143:437.0 144:92.0 145:48.0 147:1959.0 148:196.0 149:274.0 150:8.0 191:47.0 207:8.0 217:47.0 220:23.0 221:253.0 222:16.0 277:51.0 292:844.0 293:208.0 294:49.0 305:30.0				332	386	256	281	415	361
18168	1149309	255	18168	85:3225.0 86:139.0 87:92.0 88:24.0 89:706.0 90:72.0 91:9458.0 92:1690.0 93:6248.0 94:1551.0 95:7904.0 96:924.0 97:1749.0 98:167.0 99:362.0 101:715.0 102:90.0 103:783.0 104:353.0 105:8527.0 106:2144.0 107:7770.0 108:1334.0 109:3081.0 110:617.0 111:992.0 112:15.0 113:42.0 115:1149.0 116:590.0 117:2968.0 118:895.0 119:5119.0 120:1868.0 121:3139.0 122:1179.0 123:1495.0 124:387.0 125:243.0 127:168.0 1…				358	501	228	533	484	247
18022	1061028	467	18022	85:19442.0 86:1198.0 88:2750.0 89:16378.0 90:1758.0 91:20014.0 92:2131.0 93:909.0 94:1010.0 95:5051.0 96:4345.0 97:29323.0 98:3652.0 99:8923.0 100:81.0 101:10771.0 102:744.0 103:25841.0 104:2548.0 105:1730.0 107:312.0 109:1776.0 110:838.0 111:15569.0 112:1730.0 113:4083.0 114:935.0 115:3373.0 116:690.0 117:400.0 118:67.0 120:11.0 121:1000.0 122:233.0 123:1039.0 124:566.0 125:5568.0 126:598.0 127:…				131	126	132	131	168	107
17932	623151	291	17932	85:164.0 86:78.0 89:4876.0 90:271.0 99:694.0 100:1044.0 101:504.0 102:19.0 103:10351.0 104:844.0 105:198.0 110:104.0 113:154.0 114:201.0 116:957.0 117:2515.0 118:143.0 124:7.0 126:212.0 128:2336.0 129:862.0 130:245.0 131:1807.0 132:91.0 133:3396.0 134:488.0 140:72.0 141:10.0 143:373.0 144:184.0 146:241.0 147:4512.0 148:200.0 152:17.0 157:58.0 159:1087.0 163:200.0 171:12.0 172:389.0 173:100.0 175:…				134	134	124	101	94	88
17664	227179	173	17664	85:240.0 86:247.0 88:292.0 90:108.0 91:68.0 92:65.0 93:256.0 94:24.0 96:1.0 97:109.0 98:110.0 99:222.0 100:6.0 107:655.0 108:5.0 110:421.0 111:48.0 113:553.0 114:55.0 116:283.0 117:3391.0 118:17.0 119:157.0 122:22.0 123:1.0 124:11.0 126:127.0 127:163.0 128:84.0 129:683.0 130:765.0 131:1193.0 132:706.0 135:9.0 136:217.0 140:70.0 145:243.0 146:58.0 150:21.0 153:2.0 161:21.0 173:3321.0 174:366.0 175…				3903	5147	4014	5161	1086	3082
17663	719173	204	17663	86:22.0 100:93.0 103:1177.0 106:5.0 117:552.0 127:148.0 129:1073.0 130:52.0 131:139.0 133:264.0 143:157.0 147:2197.0 148:382.0 149:5.0 157:139.0 163:6.0 169:43.0 171:20.0 189:353.0 190:49.0 191:498.0 192:97.0 193:67.0 194:16.0 203:32.0 204:4591.0 205:1087.0 206:292.0 207:207.0 208:115.0 215:36.0 217:1295.0 218:309.0 219:56.0 220:3.0 221:566.0 222:61.0 223:45.0 229:13.0 230:37.0 231:8.0 233:10.0 2…				236	311	282	120	163	104
17589	1006855	439	17589	85:64931.0 86:5022.0 87:16.0 88:5288.0 89:79481.0 90:7861.0 91:69796.0 92:5468.0 93:4092.0 94:1081.0 95:17214.0 96:10799.0 97:121168.0 98:11866.0 99:33815.0 100:4403.0 101:35545.0 102:4518.0 103:116968.0 104:11256.0 105:5078.0 107:1511.0 108:390.0 109:6642.0 110:3398.0 111:58590.0 112:6423.0 113:19251.0 114:2688.0 115:20115.0 116:3244.0 117:4767.0 118:707.0 119:5.0 120:294.0 121:979.0 122:324.0 1…				176	182	201	152	108	92
17334	587510	292	17334	86:3491.0 87:1180.0 88:107.0 90:83.0 91:111.0 92:60.0 95:153.0 96:523.0 97:5.0 98:251.0 99:40.0 100:1368.0 102:792.0 103:10485.0 104:879.0 105:649.0 106:127.0 108:78.0 109:1.0 110:19.0 113:343.0 114:82.0 115:67.0 117:289.0 118:52.0 119:127.0 120:94.0 121:112.0 123:68.0 124:165.0 126:90.0 127:52.0 129:1262.0 130:999.0 131:949.0 132:46.0 133:798.0 134:659.0 136:5.0 137:5.0 140:70.0 141:48.0 142:111…				699	618	563	359	324	98
17298	712541	217	17298	85:126.0 95:144.0 99:296.0 100:198.0 101:183.0 107:114.0 114:2.0 115:134.0 119:77.0 123:241.0 125:114.0 131:485.0 133:1917.0 134:36.0 135:51.0 142:378.0 143:14300.0 144:1507.0 145:373.0 147:7475.0 148:701.0 149:855.0 150:61.0 153:147.0 157:149.0 159:13.0 161:55.0 167:21.0 169:261.0 171:94.0 172:5.0 173:47.0 175:9.0 177:29.0 178:4.0 181:57.0 183:25.0 189:2.0 195:99.0 196:29.0 197:489.0 198:41.0 19…				271	268	305	193	221	147
17233	315594	170	17233	85:508.0 86:638.0 88:143.0 92:56.0 94:200.0 95:113.0 96:92.0 97:350.0 98:3230.0 99:3266.0 100:2039.0 101:334.0 102:238.0 103:127.0 104:34.0 106:161.0 107:493.0 110:854.0 111:22.0 113:3036.0 114:304.0 115:34.0 116:1389.0 118:34.0 124:436.0 126:1936.0 127:377.0 128:503.0 130:872.0 134:1119.0 136:2.0 138:25.0 139:115.0 140:160.0 141:183.0 142:699.0 143:120.0 144:307.0 154:13.0 155:1.0 156:1165.0 157…				82	189	120	94	143	137
17144	596045	171	17144	85:289.0 86:393.0 87:88.0 88:42.0 89:547.0 91:190.0 92:34.0 96:1.0 98:129.0 99:1051.0 100:7694.0 101:628.0 102:792.0 103:2481.0 104:104.0 105:20.0 107:3.0 110:114.0 111:277.0 112:1.0 114:84.0 115:328.0 116:276.0 117:476.0 119:145.0 120:8.0 121:20.0 125:50.0 126:14.0 127:107.0 129:150.0 130:621.0 132:10.0 133:262.0 134:305.0 135:2.0 137:13.0 138:20.0 139:66.0 141:318.0 143:267.0 144:23.0 145:74.0 …				586	554	585	379	488	220
17076	662249	204	17076	86:54.0 89:101.0 94:2.0 98:68.0 100:186.0 101:13.0 102:15.0 103:1000.0 104:31.0 111:12.0 114:17.0 116:229.0 117:253.0 120:107.0 123:8.0 126:131.0 127:314.0 128:47.0 129:584.0 131:199.0 133:118.0 135:30.0 140:10.0 141:18.0 144:51.0 147:1919.0 155:38.0 156:163.0 157:171.0 166:30.0 168:42.0 169:103.0 170:47.0 171:1.0 172:43.0 174:157.0 175:21.0 184:47.0 189:364.0 190:47.0 191:231.0 197:20.0 202:4.0 …				272	291	272	1082	1300	848
17068	265535	267	17068	88:160.0 90:21.0 91:50.0 93:208.0 94:26.0 96:136.0 97:614.0 98:540.0 99:75.0 100:107.0 103:81.0 104:65.0 105:43.0 106:34.0 107:295.0 108:87.0 109:40.0 112:30.0 114:30.0 116:484.0 117:40.0 118:113.0 119:48.0 121:2.0 123:25.0 124:31.0 125:95.0 126:104.0 130:309.0 131:506.0 134:807.0 135:20.0 136:6.0 138:14.0 139:14.0 140:18.0 141:4.0 142:21.0 144:44.0 145:133.0 146:538.0 147:1296.0 148:333.0 150:4.…				249	303	341	386	340	778
17010	754589	204	17010	87:611.0 94:1.0 101:21.0 103:564.0 107:87.0 110:18.0 113:19.0 116:30.0 117:788.0 123:1.0 124:3.0 129:648.0 131:689.0 133:36.0 140:6.0 145:30.0 146:55.0 147:1674.0 149:42.0 161:11.0 169:83.0 170:50.0 171:23.0 183:7.0 184:24.0 189:438.0 190:76.0 191:601.0 192:22.0 201:9.0 203:83.0 204:7411.0 205:1728.0 206:667.0 208:136.0 211:11.0 216:3.0 217:1091.0 218:350.0 219:131.0 220:8.0 222:88.0 231:136.0 23…				158	212	287	152	176	111
16747	742150	319	16747	89:1131.0 90:36.0 100:226.0 101:230.0 103:6902.0 104:367.0 110:93.0 113:101.0 114:124.0 117:2265.0 118:7.0 127:16.0 129:2616.0 130:358.0 131:443.0 133:961.0 143:163.0 144:13.0 147:4944.0 148:730.0 149:198.0 157:2547.0 158:291.0 159:94.0 160:22.0 161:34.0 169:19.0 172:769.0 173:333.0 174:29.0 177:80.0 184:5.0 187:17.0 188:83.0 189:646.0 190:167.0 191:216.0 192:35.0 201:128.0 202:49.0 203:104.0 204…				410	444	205	120	168	139
16594	761461	204	16594	101:109.0 103:91.0 117:41.0 129:402.0 131:268.0 132:50.0 133:126.0 143:484.0 144:45.0 145:3.0 147:520.0 155:36.0 157:60.0 159:214.0 161:54.0 169:201.0 182:11.0 189:215.0 191:133.0 192:11.0 193:45.0 195:5.0 197:4.0 204:3841.0 205:894.0 206:401.0 207:65.0 214:2.0 215:16.0 217:732.0 218:157.0 219:86.0 229:7.0 231:79.0 233:199.0 241:10.0 243:39.0 245:11.0 252:63.0 253:10.0 257:12.0 259:2.0 268:21.0 2…				166	206	204	114	151	130
16572	292289	209	16572	85:205.0 86:19.0 87:425.0 88:387.0 89:2608.0 90:159.0 91:1427.0 92:192.0 93:499.0 94:36.0 95:128.0 97:2339.0 98:182.0 99:883.0 100:165.0 101:87.0 103:659.0 104:89.0 105:1037.0 107:926.0 108:242.0 109:303.0 110:70.0 111:87.0 113:51.0 115:93.0 116:140.0 117:40.0 119:395.0 120:62.0 121:459.0 122:53.0 123:12.0 126:4.0 127:84.0 129:3805.0 130:443.0 131:671.0 132:27.0 133:412.0 134:511.0 135:1975.0 136…				5361	5730	5653	5622	5441	5863
16561	245883	155	16561	88:9344.0 89:1820.0 90:325.0 91:1578.0 93:1.0 94:37.0 95:378.0 96:782.0 98:255.0 99:135.0 100:399.0 103:4405.0 104:228.0 105:5275.0 106:1100.0 107:327.0 110:4371.0 111:630.0 114:61.0 115:1240.0 117:1418.0 118:418.0 119:1281.0 120:75.0 121:463.0 124:62.0 127:343.0 130:2047.0 131:1273.0 132:189.0 133:4193.0 134:2628.0 135:786.0 137:520.0 138:431.0 141:220.0 142:72.0 143:86.0 145:193.0 146:189.0 148…				905	1107	633	1666	952	585
16551	993518	297	16551	85:8.0 89:479.0 90:170.0 91:125.0 95:261.0 98:16.0 99:64.0 101:1616.0 102:26.0 103:2589.0 104:586.0 105:166.0 107:8.0 111:50.0 112:1.0 113:183.0 114:1.0 115:416.0 116:541.0 117:852.0 118:169.0 119:17.0 121:308.0 122:101.0 123:105.0 126:3.0 129:2270.0 130:201.0 131:219.0 132:252.0 133:1150.0 134:154.0 135:324.0 136:325.0 137:193.0 143:818.0 144:125.0 145:112.0 147:4736.0 148:565.0 149:965.0 150:12…				212	89	107	100	112	123
16549	577382	227	16549	85:1235.0 86:1522.0 87:1258.0 88:174.0 89:341.0 90:84.0 94:172.0 95:29.0 97:126.0 98:1117.0 99:693.0 100:8759.0 101:2169.0 102:1033.0 103:2085.0 104:298.0 105:629.0 107:231.0 108:56.0 110:293.0 111:121.0 112:3976.0 113:4443.0 114:3509.0 115:3318.0 116:1811.0 117:1054.0 118:492.0 119:559.0 120:13.0 121:13.0 123:5.0 124:98.0 125:84.0 126:7661.0 127:1238.0 128:17604.0 129:4078.0 130:2055.0 131:7945.…				1492	2103	412	106	214	165
14723	942855	129	14723	85:102.0 86:21.0 87:60.0 89:442.0 90:24.0 91:45.0 93:17.0 95:4.0 96:50.0 97:16.0 98:2.0 99:42.0 100:27.0 101:268.0 102:15.0 103:1870.0 104:165.0 105:94.0 106:3.0 107:51.0 108:7.0 109:99.0 110:5.0 111:61.0 112:5.0 113:97.0 115:90.0 116:214.0 117:502.0 118:49.0 119:99.0 120:3.0 122:3.0 125:10.0 127:43.0 128:13.0 129:2189.0 130:283.0 131:429.0 132:119.0 133:1358.0 134:134.0 135:67.0 139:16.0 140:2.0…				1191	1423	1107	3073	3603	2097
14722	520761	129	14722	85:4.0 86:52.0 87:8.0 90:2.0 91:5.0 93:11.0 96:11.0 97:26.0 98:14.0 102:24.0 103:323.0 104:3.0 105:1.0 107:57.0 108:34.0 109:2.0 110:20.0 113:11.0 115:9.0 116:6.0 118:4.0 120:12.0 123:6.0 125:10.0 126:4.0 127:70.0 128:4.0 129:2246.0 130:374.0 131:116.0 132:8.0 133:99.0 134:24.0 135:3.0 136:1.0 138:9.0 141:4.0 143:24.0 144:11.0 147:771.0 148:166.0 149:45.0 153:1.0 155:1.0 156:31.0 157:43.0 160:4.0…				520	533	493	361	375	193
14703	516866	117	14703	85:296.0 86:36.0 87:183.0 88:19.0 90:4.0 91:12.0 95:4.0 97:829.0 98:27.0 99:100.0 100:1.0 101:405.0 102:984.0 104:27.0 105:20.0 110:9.0 111:23.0 113:25.0 115:264.0 116:154.0 117:6401.0 118:680.0 119:326.0 120:19.0 127:31.0 129:2733.0 130:1049.0 131:1840.0 132:253.0 133:1095.0 134:99.0 135:59.0 136:4.0 141:40.0 142:43.0 143:1056.0 144:87.0 145:31.0 147:4022.0 148:638.0 149:573.0 150:29.0 151:7.0 1…				850	793	537	226	338	242
14698	494397	219	14698	85:51.0 88:11.0 89:224.0 90:12.0 92:4.0 94:2.0 95:9.0 99:13.0 101:270.0 102:45.0 103:907.0 104:66.0 105:47.0 106:6.0 107:33.0 108:10.0 113:31.0 114:7.0 115:691.0 116:101.0 117:4222.0 118:397.0 119:202.0 120:22.0 121:6.0 123:1.0 124:1.0 126:5.0 127:115.0 128:12.0 129:2752.0 130:455.0 131:1642.0 132:171.0 133:797.0 134:154.0 135:50.0 136:6.0 141:74.0 143:376.0 144:34.0 145:20.0 146:12.0 147:2704.0 …				358	378	226	93	170	98
14696	895535	117	14696	85:251.0 86:86.0 87:90.0 88:30.0 89:1274.0 90:99.0 91:37.0 92:21.0 93:17.0 94:20.0 95:144.0 97:9.0 98:26.0 99:158.0 100:285.0 101:600.0 102:152.0 103:1128.0 104:100.0 105:148.0 106:19.0 107:54.0 108:31.0 109:42.0 110:39.0 111:80.0 112:160.0 113:155.0 114:82.0 115:295.0 116:285.0 117:7693.0 118:763.0 119:347.0 120:36.0 121:14.0 122:3.0 123:72.0 124:36.0 125:37.0 126:133.0 127:337.0 128:110.0 129:2…				769	1175	551	840	544	401
13146	761091	357	13146	85:395.0 87:316.0 88:67.0 89:573.0 90:39.0 95:114.0 99:265.0 101:5820.0 102:707.0 103:9703.0 104:1076.0 105:383.0 106:76.0 107:199.0 110:25.0 111:135.0 113:760.0 114:141.0 115:983.0 116:1082.0 117:1299.0 118:200.0 119:309.0 121:149.0 122:80.0 123:297.0 124:42.0 125:59.0 127:19.0 128:131.0 129:4712.0 130:546.0 131:2802.0 132:321.0 133:2584.0 134:358.0 135:518.0 136:48.0 137:200.0 139:76.0 140:68.0…				338	484	180	176	182	290
8621	402956	194	8621	86:172.0 87:75.0 88:33.0 89:690.0 90:11.0 91:78.0 92:407.0 93:420.0 96:6.0 99:3.0 100:658.0 101:2159.0 102:57.0 103:1364.0 106:130.0 107:923.0 108:75.0 109:214.0 110:684.0 111:3.0 113:10.0 117:1811.0 118:41.0 119:2.0 120:276.0 122:128.0 123:1034.0 124:450.0 125:109.0 126:24.0 129:6.0 134:425.0 136:227.0 139:76.0 143:993.0 145:11.0 148:4.0 150:331.0 151:25.0 152:1.0 153:1.0 155:232.0 158:354.0 160…				89	102	105	130	119	160
6435	736475	290	6435	85:189.0 86:20.0 88:97.0 89:1442.0 90:28.0 93:5.0 95:43.0 98:111.0 99:22.0 100:415.0 101:533.0 102:206.0 103:982.0 104:2.0 108:19.0 109:42.0 110:108.0 112:224.0 113:43.0 114:126.0 116:50.0 117:303.0 122:2.0 124:8.0 126:344.0 128:76.0 130:217.0 131:400.0 132:91.0 133:2515.0 134:52.0 135:250.0 138:6.0 139:9.0 141:30.0 142:682.0 143:554.0 144:54.0 145:17.0 147:3175.0 148:978.0 149:454.0 151:33.0 154…				236	213	217	166	205	114
6406	995897	361	6406	85:570.0 86:106.0 87:378.0 88:293.0 89:309.0 91:421.0 94:30.0 96:321.0 97:260.0 98:77.0 99:204.0 100:35.0 101:329.0 103:5537.0 104:486.0 105:147.0 109:212.0 112:134.0 113:235.0 114:238.0 115:40.0 116:185.0 117:1079.0 118:14.0 119:502.0 120:116.0 125:94.0 127:74.0 128:182.0 129:2071.0 130:211.0 131:542.0 132:41.0 133:314.0 134:36.0 139:49.0 140:119.0 141:120.0 142:6.0 143:354.0 144:91.0 145:262.0 …				183	163	147	163	140	113
6405	668724	374	6405	89:1145.0 91:115.0 95:169.0 96:222.0 98:530.0 100:927.0 101:750.0 103:262.0 104:30.0 107:84.0 108:46.0 109:62.0 112:441.0 113:160.0 114:296.0 117:1352.0 118:152.0 119:165.0 121:145.0 123:146.0 124:200.0 126:105.0 127:223.0 128:909.0 129:291.0 130:250.0 131:371.0 133:490.0 135:224.0 136:54.0 140:93.0 141:132.0 143:130.0 144:110.0 145:75.0 147:4335.0 148:791.0 149:469.0 150:2.0 153:21.0 154:176.0 1…				153	163	103	120	91	90
6404	757916	204	6404	85:25.0 86:212.0 89:67.0 99:126.0 100:107.0 101:899.0 103:1783.0 104:17.0 113:141.0 115:28.0 116:177.0 117:1041.0 129:1267.0 130:50.0 131:461.0 132:34.0 133:296.0 141:88.0 143:127.0 144:4.0 145:1074.0 146:96.0 147:2484.0 148:315.0 149:66.0 155:40.0 157:32.0 160:89.0 163:1.0 169:264.0 174:8.0 176:28.0 189:390.0 190:100.0 191:632.0 192:53.0 193:27.0 195:58.0 202:13.0 203:241.0 204:6953.0 205:1256.0…				166	217	237	180	108	112
5576	300553	197	5576	86:228.0 88:26.0 89:24.0 90:18.0 92:14.0 95:24.0 99:190.0 100:170.0 101:3.0 102:72.0 104:50.0 105:3.0 106:23.0 107:235.0 108:61.0 109:33.0 110:40.0 111:12.0 117:10.0 127:131.0 129:543.0 131:90.0 134:70.0 136:37.0 143:1.0 147:248.0 148:35.0 149:378.0 153:1076.0 154:277.0 155:15.0 167:12.0 171:111.0 172:12.0 177:1018.0 178:26.0 183:8.0 184:42.0 197:1307.0 198:186.0 199:65.0 201:33.0 251:108.0 259:2…				2050	2211	2400	2326	1581	2331
5483	414447	140	5483	85:62.0 86:695.0 88:213.0 89:449.0 90:216.0 91:33.0 99:21.0 100:446.0 102:20.0 103:81.0 104:8.0 105:43.0 106:33.0 107:23.0 110:130.0 112:57.0 117:24.0 118:16.0 128:25.0 130:434.0 131:14.0 132:73.0 133:102.0 134:346.0 140:3424.0 141:123.0 142:6.0 144:41.0 146:5.0 147:249.0 148:52.0 151:63.0 156:47.0 174:137.0 184:68.0 185:40.0 188:21.0 190:4.0 191:38.0 206:51.0 218:107.0 220:15.0 222:32.0 223:50.0…				2542	1716	1292	1450	2037	999
4976	264730	198	4976	86:1130.0 89:441.0 90:254.0 91:125.0 92:14.0 93:467.0 94:14.0 96:169.0 97:100.0 100:365.0 104:171.0 106:169.0 107:464.0 108:72.0 110:78.0 114:29.0 116:101.0 118:9.0 120:773.0 121:55.0 122:38.0 124:7.0 125:46.0 126:232.0 128:30.0 130:567.0 131:55.0 133:3192.0 134:818.0 135:177.0 143:3.0 144:30.0 146:29.0 147:54.0 148:106.0 150:25.0 158:217.0 161:1.0 166:9.0 167:8.0 168:25.0 170:178.0 175:1.0 178:6…				780	1028	1178	1535	1138	734
4943	249304	121	4943	86:47.0 88:179.0 90:52.0 91:306.0 92:16.0 97:3.0 100:656.0 101:32.0 104:139.0 107:1283.0 108:200.0 109:50.0 110:484.0 116:8.0 121:2593.0 122:215.0 123:233.0 124:4.0 126:22.0 127:427.0 130:2034.0 132:8.0 134:1396.0 135:114.0 143:52.0 144:38.0 153:11.0 154:37.0 156:241.0 164:11.0 171:1274.0 172:77.0 178:16.0 184:21.0 185:47.0 199:716.0 200:82.0 202:67.0 225:9.0 228:248.0 229:22.0 230:4.0 231:4.0 25…				186	170	109	181	167	141
4930	352780	127	4930	86:43.0 90:52.0 92:84.0 93:4.0 95:15.0 96:525.0 97:526.0 98:122.0 99:4636.0 100:234.0 106:42.0 110:60.0 111:2.0 114:33.0 120:3.0 123:4.0 126:422.0 127:13006.0 128:941.0 131:5.0 133:2.0 134:171.0 137:4.0 139:29.0 140:193.0 149:41.0 151:3.0 153:75.0 167:94.0 170:17.0 177:13.0 181:73.0 193:11.0 195:28.0 207:6.0 211:97.0 227:8.0 276:2.0 285:44.0 299:364.0 300:75.0 301:42.0 312:8.0 314:45.0 316:14.0 3…				3466	3945	3894	3391	3395	3559
4879	878860	233	4879	85:580.0 86:309.0 87:698.0 88:506.0 89:868.0 90:189.0 91:5250.0 92:570.0 93:846.0 94:515.0 95:700.0 96:402.0 97:718.0 98:256.0 99:217.0 100:114.0 101:411.0 102:407.0 103:1119.0 104:335.0 105:4543.0 106:460.0 107:579.0 108:258.0 109:352.0 110:282.0 111:330.0 112:151.0 113:86.0 114:61.0 115:2641.0 116:1036.0 117:1850.0 118:705.0 119:2726.0 120:405.0 121:936.0 122:642.0 123:301.0 124:214.0 125:138.0…				107	245	94	80	85	82
4877	410320	211	4877	86:92.0 88:67.0 89:259.0 90:64.0 91:27.0 93:21.0 98:34.0 101:113.0 103:89.0 104:39.0 105:21.0 106:16.0 107:37.0 108:15.0 109:15.0 110:408.0 111:29.0 115:77.0 119:54.0 121:96.0 123:30.0 130:72.0 131:58.0 132:65.0 133:715.0 134:166.0 135:264.0 136:106.0 137:99.0 138:21.0 139:9.0 140:18.0 143:20.0 146:64.0 148:54.0 151:70.0 152:21.0 153:4.0 155:43.0 158:174.0 159:23.0 165:25.0 167:63.0 168:36.0 172:…				195	353	203	184	262	113
4850	614523	333	4850	86:112.0 94:1.0 100:587.0 102:780.0 108:1.0 109:9.0 110:2.0 115:38.0 117:8504.0 118:656.0 119:16.0 121:1.0 122:11.0 125:35.0 130:230.0 131:488.0 132:59.0 140:102.0 141:141.0 143:1195.0 147:2615.0 148:600.0 149:297.0 155:124.0 156:258.0 171:163.0 172:102.0 175:51.0 179:8.0 180:18.0 181:5.0 183:83.0 185:19.0 189:649.0 190:43.0 195:2.0 201:67.0 203:67.0 204:77.0 209:6.0 211:132.0 212:6.0 213:31.0 21…				677	512	208	398	315	105
4766	618681	204	4766	86:89.0 87:265.0 88:82.0 89:180.0 90:24.0 99:138.0 101:1141.0 102:184.0 103:2236.0 104:190.0 105:196.0 106:46.0 110:125.0 111:11.0 113:10.0 114:278.0 115:48.0 116:1300.0 117:622.0 118:121.0 119:45.0 120:38.0 122:5.0 123:60.0 129:1356.0 130:376.0 131:909.0 132:152.0 133:1343.0 134:137.0 135:177.0 140:21.0 141:163.0 142:6.0 143:664.0 144:232.0 145:182.0 146:238.0 147:4591.0 148:988.0 149:570.0 150:…				4384	6763	3177	4995	2136	1462
4747	693475	447	4747	85:55.0 86:121.0 88:7.0 90:13.0 92:2.0 93:48.0 99:108.0 100:276.0 103:1409.0 104:60.0 105:104.0 110:72.0 116:39.0 117:235.0 119:47.0 121:34.0 122:13.0 123:11.0 126:8.0 127:394.0 129:212.0 130:164.0 131:983.0 132:177.0 133:2381.0 134:52.0 135:75.0 136:1.0 139:17.0 140:38.0 142:39.0 145:66.0 146:97.0 147:5425.0 148:1408.0 149:302.0 151:87.0 153:47.0 156:106.0 157:368.0 158:10.0 159:115.0 160:81.0 1…				148	160	119	123	122	90
4746	548258	275	4746	85:340.0 86:1019.0 87:118.0 88:57.0 89:5028.0 90:174.0 91:106.0 98:391.0 99:176.0 100:4306.0 101:959.0 102:2212.0 103:1287.0 104:171.0 106:16.0 107:216.0 108:17.0 110:98.0 111:77.0 112:503.0 113:381.0 114:1252.0 115:857.0 116:763.0 117:731.0 119:18.0 120:124.0 121:11.0 125:17.0 126:29.0 127:2389.0 128:3055.0 129:536.0 130:1024.0 131:1606.0 132:502.0 133:1357.0 135:76.0 139:378.0 140:703.0 142:216…				74	94	111	116	138	126
4745	612986	217	4745	85:652.0 88:182.0 89:1438.0 92:118.0 93:226.0 95:137.0 99:1068.0 100:280.0 101:1501.0 102:359.0 103:4860.0 104:555.0 105:320.0 107:115.0 108:22.0 109:307.0 110:105.0 111:781.0 112:44.0 113:771.0 114:380.0 115:168.0 117:1883.0 119:57.0 121:80.0 123:37.0 125:395.0 126:175.0 127:225.0 128:443.0 129:5837.0 131:2136.0 132:1.0 133:3521.0 134:1189.0 135:603.0 137:21.0 139:97.0 141:1428.0 142:390.0 143:2…				5462	9059	4681	7252	3304	2357
4735	833549	91	4735	86:69.0 89:251.0 91:9588.0 92:729.0 100:159.0 101:188.0 102:104.0 103:1132.0 104:28.0 113:10.0 116:40.0 117:731.0 118:12.0 123:137.0 129:1089.0 131:155.0 133:292.0 135:117.0 139:4.0 142:31.0 143:162.0 144:21.0 145:24.0 147:1641.0 148:241.0 149:11.0 153:52.0 157:48.0 160:25.0 165:13.0 169:245.0 173:346.0 174:263.0 175:12.0 178:18.0 181:48.0 183:4.0 184:10.0 189:645.0 190:109.0 191:362.0 192:21.0 1…				601	682	563	370	497	240
4732	812184	204	4732	91:47.0 101:38.0 103:1234.0 105:3.0 113:1.0 115:220.0 117:184.0 124:6.0 131:11.0 133:12.0 135:2.0 136:43.0 138:2.0 142:50.0 143:140.0 145:2.0 147:47.0 148:1.0 150:2.0 153:12.0 156:215.0 157:41.0 160:37.0 161:9.0 162:3.0 163:21.0 169:155.0 174:3.0 179:44.0 180:15.0 183:1.0 189:100.0 190:15.0 191:273.0 192:144.0 193:4.0 194:17.0 202:6.0 203:46.0 204:4217.0 205:800.0 206:271.0 207:3.0 208:145.0 210:…				388	481	360	126	146	132
4729	1071663	204	4729	85:11.0 86:24.0 87:247.0 89:464.0 90:3.0 97:142.0 98:56.0 99:80.0 101:277.0 102:6.0 103:1707.0 109:47.0 111:807.0 112:112.0 113:47.0 115:116.0 116:286.0 117:1034.0 119:131.0 127:59.0 129:2773.0 130:379.0 131:538.0 133:211.0 135:186.0 137:40.0 142:34.0 143:290.0 144:12.0 145:113.0 147:1979.0 148:185.0 149:228.0 151:8.0 154:57.0 155:214.0 157:424.0 158:19.0 159:303.0 160:34.0 162:58.0 163:132.0 164…				508	525	505	1137	429	769
4725	590229	392	4725	85:259.0 86:1092.0 87:772.0 88:218.0 89:15431.0 90:1160.0 91:838.0 92:244.0 93:79.0 94:39.0 95:70.0 96:554.0 97:170.0 98:767.0 99:702.0 100:1049.0 101:1987.0 102:523.0 103:3737.0 104:275.0 105:1592.0 106:4.0 107:111.0 108:11.0 109:51.0 111:223.0 112:172.0 113:535.0 114:1103.0 115:363.0 116:4896.0 117:1793.0 118:310.0 119:769.0 120:231.0 121:1438.0 122:304.0 123:69.0 124:296.0 125:75.0 126:877.0 1…				114	119	137	183	100	101
4716	815363	204	4716	85:77.0 86:140.0 89:384.0 96:17.0 98:73.0 99:66.0 101:781.0 103:4022.0 104:306.0 105:187.0 107:21.0 110:6.0 113:135.0 116:107.0 117:1203.0 122:64.0 123:16.0 124:2.0 125:11.0 127:4.0 128:52.0 129:1442.0 131:555.0 133:504.0 140:58.0 141:26.0 142:251.0 143:284.0 145:34.0 146:22.0 147:4740.0 148:464.0 149:308.0 152:6.0 153:27.0 154:57.0 155:99.0 156:439.0 157:121.0 158:103.0 159:618.0 160:204.0 161:2…				229	220	103	213	179	111
4708	511105	306	4708	85:174.0 87:1489.0 88:647.0 89:5277.0 90:140.0 91:125.0 94:97.0 95:50.0 97:888.0 98:173.0 99:465.0 100:6620.0 101:5793.0 102:1307.0 103:9454.0 104:634.0 105:1122.0 106:57.0 109:55.0 111:562.0 112:35.0 113:270.0 115:8385.0 116:14277.0 117:52588.0 118:5938.0 119:3165.0 120:158.0 121:34.0 126:7.0 127:384.0 128:2082.0 129:1507.0 130:268.0 131:5317.0 132:413.0 133:10983.0 134:616.0 135:1132.0 138:2.0 …				6195	6968	4487	1011	1049	750
4707	883144	361	4707	85:363.0 86:380.0 87:325.0 88:340.0 89:1680.0 90:27.0 91:16.0 94:64.0 95:35.0 97:14.0 98:99.0 99:492.0 100:445.0 101:2490.0 102:597.0 103:10705.0 104:970.0 105:429.0 106:65.0 109:279.0 111:314.0 112:93.0 113:643.0 114:168.0 115:6029.0 116:1863.0 117:17470.0 118:1848.0 119:920.0 125:138.0 127:482.0 128:227.0 129:7861.0 130:5126.0 131:6025.0 132:890.0 133:4020.0 134:464.0 135:342.0 136:16.0 137:1.0…				377	277	208	90	238	206
4609	685736	187	4609	85:252.0 86:288.0 87:352.0 88:313.0 89:2755.0 90:353.0 91:214.0 94:31.0 95:79.0 96:89.0 97:4.0 98:62.0 99:290.0 100:1232.0 101:1584.0 102:432.0 103:3261.0 104:361.0 105:285.0 106:49.0 107:147.0 110:254.0 111:238.0 112:329.0 113:84.0 114:873.0 115:598.0 116:523.0 117:3931.0 118:358.0 119:584.0 120:12.0 121:28.0 122:1.0 124:18.0 126:173.0 127:11.0 128:137.0 129:1930.0 130:801.0 131:2126.0 132:317.0…				320	374	351	99	173	139
4559	348297	240	4559	86:360.0 87:23.0 88:174.0 92:228.0 99:55.0 103:178.0 105:4.0 106:41.0 107:220.0 110:58.0 115:89.0 117:30.0 120:29.0 129:15.0 130:228.0 133:412.0 134:116.0 135:63.0 137:52.0 146:33.0 147:4780.0 148:765.0 149:415.0 151:9.0 160:13.0 171:89.0 172:14.0 174:20.0 175:1.0 185:1.0 191:6.0 193:103.0 199:9.0 204:20.0 205:19.0 211:175.0 218:15.0 234:11.0 236:1.0 240:1321.0 241:209.0 242:153.0 283:69.0 285:24…				344	477	184	471	349	147
4531	271256	262	4531	85:7.0 86:5508.0 87:499.0 89:801.0 90:121.0 91:206.0 92:125.0 93:11.0 95:16.0 99:508.0 100:15843.0 101:2827.0 102:1095.0 103:717.0 104:383.0 105:282.0 107:640.0 108:95.0 109:4.0 110:757.0 111:24.0 112:26.0 113:349.0 114:199.0 115:409.0 116:424.0 117:955.0 118:121.0 119:806.0 120:201.0 121:123.0 122:124.0 124:6.0 127:1289.0 128:157.0 129:65.0 130:1395.0 131:1260.0 132:524.0 133:5124.0 134:1261.0 1…				1282	1019	566	672	1124	937
3781	948550	191	3781	85:356.0 86:409.0 88:341.0 89:959.0 90:10.0 91:31.0 96:405.0 97:374.0 99:81.0 100:623.0 101:580.0 102:248.0 103:4375.0 104:371.0 105:876.0 107:308.0 109:273.0 110:265.0 111:226.0 113:198.0 114:142.0 115:84.0 116:282.0 117:1524.0 118:156.0 119:86.0 120:64.0 125:47.0 126:222.0 127:532.0 128:116.0 129:4207.0 130:718.0 131:878.0 132:61.0 133:1384.0 134:281.0 135:335.0 136:124.0 139:95.0 140:38.0 141:…				719	1157	630	747	932	731
3618	533919	328	3618	87:20.0 89:1.0 92:25.0 94:22.0 95:84.0 107:87.0 108:118.0 110:164.0 111:17.0 117:87.0 118:5.0 124:58.0 131:257.0 132:81.0 133:329.0 137:50.0 141:25.0 143:377.0 144:50.0 147:729.0 148:390.0 149:143.0 152:16.0 153:15.0 155:5.0 157:104.0 158:36.0 160:41.0 165:13.0 166:163.0 168:1.0 169:31.0 178:29.0 180:78.0 181:124.0 182:214.0 183:78.0 184:131.0 185:93.0 192:5.0 196:54.0 198:90.0 200:16.0 204:1.0 2…				96	135	88	146	88	135
3507	838408	157	3507	85:102.0 99:42.0 101:24.0 103:667.0 111:2.0 112:2.0 114:14.0 116:1.0 117:101.0 127:1.0 128:26.0 129:366.0 130:45.0 133:141.0 141:51.0 143:104.0 147:1420.0 156:60.0 157:1562.0 158:98.0 159:53.0 163:24.0 169:109.0 173:133.0 177:22.0 179:13.0 189:9.0 191:671.0 192:44.0 204:1188.0 205:217.0 206:21.0 207:312.0 209:48.0 217:466.0 218:126.0 220:28.0 221:585.0 222:126.0 223:26.0 233:127.0 253:3.0 259:25.…				125	126	133	131	109	129
3503	503666	120	3503	85:197.0 86:70.0 87:181.0 88:139.0 89:649.0 90:93.0 91:821.0 92:8.0 93:32.0 95:44.0 97:56.0 99:60.0 100:526.0 101:471.0 102:39.0 103:2146.0 104:57.0 105:38.0 107:4.0 108:21.0 110:339.0 111:16.0 112:61.0 113:383.0 114:62.0 115:102.0 117:1460.0 118:416.0 119:174.0 120:3234.0 121:186.0 125:19.0 127:384.0 128:28.0 129:800.0 130:706.0 131:347.0 132:97.0 133:726.0 135:41.0 140:89.0 141:10.0 142:25.0 14…				1171	1596	1293	939	1107	128
3423	583908	217	3423	89:439.0 90:69.0 95:6.0 98:91.0 99:55.0 100:4.0 101:228.0 103:1014.0 104:3.0 105:26.0 110:90.0 111:67.0 113:75.0 116:33.0 117:3371.0 118:362.0 119:52.0 127:76.0 129:901.0 130:156.0 131:370.0 132:30.0 133:856.0 134:294.0 141:52.0 142:9.0 143:367.0 145:6.0 146:42.0 147:8778.0 148:1352.0 149:913.0 150:42.0 151:37.0 157:320.0 160:82.0 163:71.0 164:17.0 169:4.0 170:4.0 171:61.0 177:37.0 184:55.0 189:8…				358	359	201	287	297	310
3381	668513	244	3381	85:1300.0 86:1480.0 88:1091.0 89:23537.0 90:2501.0 91:1119.0 92:374.0 93:33.0 94:106.0 95:19.0 96:497.0 97:526.0 98:1068.0 99:1422.0 100:2845.0 101:5222.0 102:1491.0 103:8993.0 104:836.0 105:1201.0 106:172.0 107:571.0 110:386.0 111:2265.0 112:2241.0 113:919.0 114:471.0 115:2031.0 116:2833.0 117:46518.0 118:4638.0 119:3219.0 121:86.0 122:225.0 123:118.0 124:104.0 125:664.0 126:4653.0 127:347.0 128…				77	97	98	133	127	121
3365	952935	348	3365	85:265.0 87:293.0 89:238.0 91:162.0 93:92.0 94:14.0 96:140.0 97:1778.0 98:175.0 99:209.0 100:45.0 101:1697.0 102:134.0 103:5276.0 104:472.0 105:555.0 106:82.0 107:179.0 108:6.0 109:27.0 111:134.0 113:86.0 114:77.0 115:1375.0 116:809.0 117:829.0 118:102.0 119:196.0 120:48.0 121:26.0 125:4.0 127:590.0 128:58.0 129:4364.0 130:401.0 131:976.0 132:111.0 133:1586.0 134:296.0 135:1032.0 136:60.0 137:140…				182	450	438	489	399	533
3295	382620	196	3295	85:81.0 86:42.0 90:9.0 92:18.0 93:5.0 95:455.0 96:36.0 99:8.0 100:22.0 102:9.0 103:413.0 104:5.0 107:633.0 109:38.0 110:165.0 116:2.0 117:52.0 118:53.0 120:2.0 121:2.0 122:144.0 124:3.0 125:161.0 126:82.0 128:37.0 129:85.0 130:429.0 133:1.0 136:13.0 137:11.0 141:7.0 145:18.0 147:51.0 149:6.0 150:86.0 152:1.0 154:16.0 158:7.0 168:32.0 169:3.0 171:1.0 175:2.0 180:3.0 181:4.0 184:3.0 185:22.0 187:9.…				159	190	233	110	171	123
3286	275568	85	3286	85:25854.0 86:882.0 90:115.0 91:57.0 92:118.0 94:117.0 95:267.0 96:1220.0 97:476.0 98:107.0 99:24.0 100:38.0 102:3.0 106:182.0 107:1143.0 108:104.0 109:124.0 110:331.0 111:54.0 114:342.0 115:45.0 117:136.0 118:200.0 126:755.0 127:1535.0 128:63.0 129:1308.0 130:903.0 134:196.0 135:83.0 136:55.0 139:15.0 142:1.0 146:87.0 150:102.0 152:293.0 154:331.0 165:117.0 167:40.0 185:71.0 196:423.0 197:14.0 1…				18064	4068	20392	18580	19133	19638
3253	835625	204	3253	99:3.0 101:43.0 103:309.0 107:238.0 110:28.0 113:76.0 118:121.0 128:10.0 129:250.0 130:63.0 134:239.0 140:17.0 143:78.0 148:406.0 155:4.0 156:44.0 157:724.0 158:69.0 163:16.0 169:68.0 173:64.0 174:164.0 189:94.0 191:278.0 193:12.0 199:9.0 204:1906.0 205:335.0 206:175.0 216:14.0 217:519.0 218:116.0 221:10.0 231:2.0 243:5.0 259:11.0 261:9.0 263:18.0 273:3.0 285:4.0 295:7.0 305:29.0 312:12.0 320:24.…				175	224	313	143	326	73
3246	893905	267	3246	85:386.0 87:62.0 89:284.0 90:84.0 91:368.0 92:340.0 95:12.0 99:274.0 100:161.0 101:597.0 102:70.0 103:3695.0 104:443.0 105:215.0 107:228.0 109:236.0 110:64.0 111:125.0 112:21.0 113:265.0 114:31.0 115:206.0 116:206.0 117:1659.0 118:88.0 119:164.0 120:554.0 121:362.0 128:7.0 129:4077.0 130:279.0 131:1053.0 132:56.0 133:1487.0 134:178.0 135:849.0 136:136.0 137:22.0 139:134.0 140:68.0 141:95.0 142:14…				109	134	112	137	140	111
3232	952057	204	3232	85:22.0 86:82.0 87:169.0 89:720.0 90:3.0 95:73.0 96:9.0 97:123.0 99:52.0 100:55.0 101:635.0 102:95.0 103:2414.0 104:170.0 105:312.0 108:27.0 109:5.0 111:91.0 113:76.0 114:117.0 115:161.0 116:221.0 117:1229.0 118:172.0 127:31.0 128:11.0 129:2262.0 130:299.0 131:581.0 133:772.0 135:60.0 142:53.0 143:399.0 144:74.0 147:2017.0 148:508.0 149:473.0 153:67.0 154:5.0 155:144.0 157:355.0 158:9.0 159:99.0 …				632	950	266	476	519	376
3229	840703	204	3229	85:64.0 86:19.0 87:39.0 89:23.0 93:99.0 98:13.0 99:35.0 100:4.0 101:281.0 102:3.0 103:506.0 113:6.0 116:119.0 117:644.0 129:88.0 130:4.0 131:117.0 133:30.0 137:6.0 140:6.0 141:11.0 142:15.0 143:157.0 144:18.0 147:990.0 151:18.0 154:23.0 157:106.0 158:58.0 159:427.0 160:37.0 161:153.0 165:22.0 168:18.0 169:63.0 172:22.0 178:3.0 187:7.0 189:143.0 190:19.0 191:209.0 192:37.0 194:9.0 203:27.0 204:276…				197	224	132	120	113	107
3206	1000105	129	3206	85:91.0 95:17.0 97:22.0 99:73.0 101:325.0 103:2605.0 104:170.0 105:28.0 109:197.0 111:58.0 112:12.0 113:82.0 114:15.0 115:17.0 116:261.0 117:503.0 119:37.0 129:3763.0 130:280.0 131:453.0 132:205.0 133:793.0 134:160.0 135:115.0 140:7.0 141:15.0 142:150.0 143:690.0 144:82.0 145:182.0 147:3286.0 148:315.0 149:435.0 151:44.0 153:7.0 154:132.0 155:217.0 156:54.0 157:298.0 158:37.0 161:52.0 163:119.0 1…				323	241	160	92	118	249
3205	641417	275	3205	85:945.0 87:63.0 88:75.0 89:3093.0 90:327.0 99:803.0 101:397.0 102:260.0 104:32.0 111:10.0 113:869.0 115:85.0 116:1417.0 117:2593.0 118:412.0 119:74.0 129:1937.0 130:316.0 131:2858.0 132:249.0 133:2052.0 134:381.0 135:144.0 139:29.0 143:811.0 144:130.0 145:100.0 146:602.0 147:9310.0 148:1405.0 149:689.0 153:64.0 154:57.0 155:23.0 157:2947.0 158:308.0 159:1346.0 160:135.0 161:105.0 163:564.0 164:7…				1870	1821	1107	1586	579	875
3185	869802	204	3185	85:115.0 86:48.0 89:25.0 96:61.0 99:102.0 101:338.0 103:1421.0 104:66.0 105:595.0 106:5.0 109:105.0 110:90.0 111:120.0 113:45.0 115:297.0 116:172.0 117:1326.0 118:71.0 119:19.0 124:12.0 127:107.0 129:1926.0 130:302.0 131:305.0 133:571.0 135:17.0 139:6.0 141:67.0 142:52.0 143:483.0 144:307.0 145:46.0 147:3007.0 148:123.0 149:244.0 150:54.0 155:406.0 157:668.0 158:36.0 159:90.0 161:20.0 163:80.0 16…				551	603	466	371	395	227
3182	864701	204	3182	85:60.0 88:2.0 89:101.0 90:26.0 91:76.0 92:14.0 99:38.0 101:601.0 103:1037.0 104:1.0 108:28.0 109:44.0 110:154.0 111:36.0 113:21.0 115:98.0 116:308.0 117:1222.0 118:58.0 122:5.0 126:26.0 127:8.0 129:1248.0 131:179.0 133:352.0 134:265.0 139:2.0 141:3.0 142:41.0 143:353.0 144:29.0 147:2041.0 148:334.0 149:300.0 152:18.0 155:86.0 157:221.0 158:59.0 167:7.0 168:5.0 169:341.0 170:70.0 171:53.0 172:45.…				7898	7717	6355	3334	2422	1569
3161	756161	204	3161	85:7877.0 86:1956.0 87:12708.0 88:4005.0 89:22913.0 90:2366.0 91:1622.0 92:351.0 93:277.0 94:699.0 95:1464.0 96:351.0 97:3427.0 98:1243.0 99:9190.0 100:1529.0 101:39623.0 102:6960.0 103:113537.0 104:11023.0 105:7035.0 106:377.0 107:68.0 108:234.0 109:4309.0 110:217.0 111:6158.0 112:875.0 113:10413.0 114:2040.0 115:22221.0 116:18861.0 117:131355.0 118:14132.0 119:12625.0 120:1067.0 121:793.0 122:2…				177	205	237	169	108	111
3143	459926	155	3143	88:126.0 100:234.0 103:134.0 105:27.0 110:51.0 112:72.0 126:44.0 133:135.0 139:377.0 147:1501.0 155:3104.0 177:18.0 202:16.0 205:20.0 206:18.0 231:22.0 239:27.0 390:12.0 397:13.0 440:18.0 443:20.0 455:23.0 477:17.0				195	162	154	116	153	127
3122	654564	205	3122	88:42.0 89:878.0 90:72.0 92:33.0 95:32.0 98:42.0 100:124.0 101:638.0 103:854.0 104:34.0 105:326.0 106:118.0 114:167.0 115:232.0 116:157.0 117:1442.0 118:149.0 119:163.0 120:29.0 127:75.0 129:950.0 130:309.0 131:342.0 133:922.0 134:179.0 135:121.0 136:66.0 137:34.0 141:25.0 142:101.0 143:240.0 144:49.0 145:109.0 147:3705.0 148:221.0 149:381.0 150:95.0 154:25.0 157:315.0 158:130.0 159:63.0 160:442.…				5901	11264	5222	2064	2469	2305
3029	605198	223	3029	85:1116.0 86:185.0 87:101.0 88:159.0 89:276.0 91:1571.0 92:139.0 93:1385.0 94:86.0 95:916.0 96:6.0 97:258.0 98:12.0 99:117.0 101:478.0 102:166.0 103:1545.0 104:182.0 105:989.0 106:71.0 107:1562.0 108:87.0 109:906.0 110:49.0 111:464.0 113:4.0 115:150.0 116:128.0 117:7251.0 118:815.0 119:900.0 120:26.0 121:668.0 122:46.0 123:952.0 124:18.0 125:149.0 126:173.0 128:337.0 130:165.0 131:590.0 132:5.0 1…				661	276	443	563	788	307
2551	707929	223	2551	85:288.0 87:138.0 88:93.0 89:118.0 91:292.0 93:255.0 95:189.0 101:321.0 103:730.0 105:204.0 106:89.0 107:446.0 109:371.0 110:78.0 111:6.0 115:16.0 117:2831.0 118:176.0 119:181.0 121:206.0 123:121.0 125:1.0 129:34.0 130:86.0 133:162.0 135:453.0 139:54.0 147:324.0 151:23.0 157:58.0 161:933.0 162:63.0 167:232.0 169:42.0 173:111.0 179:80.0 181:316.0 183:124.0 184:26.0 191:64.0 195:35.0 197:30.0 211:1…				338	374	477	275	515	218
2075	297085	174	2075	85:377.0 86:5133.0 87:581.0 89:355.0 94:69.0 96:78.0 99:94.0 100:2602.0 101:720.0 102:248.0 103:321.0 111:175.0 113:174.0 114:219.0 117:233.0 120:25.0 126:45.0 129:136.0 130:697.0 131:228.0 139:23.0 140:53.0 142:1287.0 143:179.0 144:190.0 156:43.0 158:165.0 159:77.0 160:68.0 161:25.0 170:35.0 172:65.0 173:32.0 174:5694.0 175:985.0 176:425.0 179:34.0 185:21.0 202:24.0 216:575.0 217:117.0 218:74.0 …				776	993	443	619	847	495
1981	422675	103	1981	87:36.0 94:11.0 99:55.0 101:101.0 102:156.0 103:8936.0 104:810.0 105:257.0 107:9.0 110:127.0 111:11.0 112:49.0 113:29.0 114:67.0 118:68.0 119:49.0 122:8.0 123:22.0 127:6.0 128:8.0 129:1123.0 130:142.0 131:348.0 132:5.0 133:377.0 136:4.0 144:2.0 147:2152.0 148:60.0 149:259.0 150:38.0 151:3.0 156:62.0 161:22.0 162:14.0 175:54.0 176:30.0 177:139.0 182:4.0 183:60.0 184:5.0 185:4.0 186:51.0 187:20.0 1…				691	759	445	259	408	236
1912	855692	187	1912	85:180.0 86:23.0 87:21.0 89:18.0 90:39.0 91:459.0 93:104.0 95:445.0 97:1079.0 98:28.0 99:1.0 101:190.0 103:776.0 104:17.0 105:16.0 107:51.0 109:128.0 110:2.0 111:168.0 113:51.0 114:1.0 115:63.0 116:37.0 121:33.0 123:130.0 129:653.0 130:46.0 131:2858.0 132:388.0 133:100.0 135:11.0 136:5.0 138:1.0 141:12.0 144:15.0 149:421.0 150:49.0 158:15.0 160:1.0 163:147.0 165:29.0 167:1.0 168:3.0 170:3.0 171:2…				757	508	659	558	748	1072
1862	219219	174	1862	86:2133.0 87:406.0 88:54.0 89:68.0 90:65.0 91:345.0 92:31.0 93:88.0 95:13.0 96:12.0 100:5423.0 101:437.0 102:484.0 103:356.0 105:2.0 108:26.0 109:1.0 110:70.0 112:24.0 114:79.0 115:12.0 116:345.0 118:33.0 119:29.0 125:1.0 128:169.0 130:20169.0 131:2229.0 132:724.0 134:128.0 135:50.0 142:37.0 144:419.0 145:66.0 146:255.0 150:92.0 151:506.0 152:40.0 153:34.0 157:13.0 158:18.0 160:39.0 161:3.0 162:5…				2751	2965	3020	1141	2861	2970
1805	598397	299	1805	85:215.0 87:64.0 89:492.0 90:30.0 92:68.0 93:67.0 94:4.0 98:12.0 99:273.0 100:214.0 101:2038.0 102:1333.0 103:1933.0 104:253.0 105:91.0 106:14.0 107:29.0 109:11.0 110:52.0 113:19.0 114:1.0 115:681.0 116:1242.0 117:593.0 119:403.0 120:88.0 121:217.0 123:35.0 129:412.0 130:391.0 131:24.0 132:146.0 133:4185.0 134:197.0 135:1468.0 136:69.0 137:389.0 138:11.0 140:4.0 142:83.0 143:2258.0 144:285.0 145:…				130	154	99	164	118	80
1753	795138	290	1753	85:57.0 87:36.0 88:28.0 89:1090.0 90:99.0 98:114.0 99:108.0 101:508.0 103:2355.0 104:196.0 105:13.0 111:12.0 112:25.0 113:58.0 114:60.0 115:68.0 116:88.0 117:1377.0 118:71.0 119:5.0 125:1.0 126:244.0 128:69.0 129:1132.0 130:88.0 131:83.0 132:14.0 133:3844.0 134:419.0 135:90.0 139:2.0 140:34.0 141:11.0 142:98.0 143:170.0 144:67.0 145:62.0 146:63.0 147:5341.0 148:971.0 149:526.0 151:34.0 154:11.0 1…				196	230	165	101	142	104
1709	315703	212	1709	85:233.0 86:8.0 87:103.0 89:24.0 90:17.0 91:131.0 92:39.0 93:152.0 94:83.0 95:1.0 96:13.0 97:10.0 98:451.0 99:283.0 100:138.0 101:71.0 102:46.0 104:48.0 107:919.0 109:56.0 110:251.0 111:83.0 112:58.0 113:44.0 114:195.0 115:8.0 116:10.0 117:123.0 119:95.0 120:136.0 122:3939.0 123:366.0 124:535.0 125:134.0 126:27.0 127:274.0 130:49.0 131:105.0 132:81.0 133:153.0 134:531.0 135:75.0 136:60.0 137:3.0 …				799	828	931	767	1017	909
1704	505341	223	1704	85:698.0 86:242.0 89:124.0 91:1848.0 92:177.0 93:1276.0 94:67.0 95:381.0 97:527.0 98:76.0 99:130.0 100:77.0 101:280.0 103:1026.0 104:52.0 105:1859.0 106:69.0 107:989.0 109:695.0 110:242.0 111:90.0 112:36.0 113:121.0 114:24.0 115:803.0 116:104.0 117:8561.0 118:921.0 119:1118.0 121:401.0 122:41.0 123:1164.0 124:161.0 125:789.0 127:97.0 128:110.0 130:619.0 131:1895.0 132:82.0 133:3913.0 134:621.0 13…				2039	1674	1589	1208	1844	944
1684	743774	262	1684	85:4327.0 86:2186.0 87:3461.0 88:2118.0 89:32761.0 90:2625.0 91:1533.0 92:170.0 93:407.0 94:368.0 95:624.0 96:729.0 97:2507.0 98:1747.0 99:1982.0 100:6529.0 101:7703.0 102:2830.0 103:88682.0 104:8750.0 105:10214.0 106:883.0 107:193.0 108:349.0 109:388.0 110:1104.0 111:1111.0 112:417.0 113:2639.0 114:28715.0 115:5538.0 116:5143.0 117:46121.0 118:4935.0 119:5857.0 120:563.0 121:271.0 122:71.0 123:1…				144	139	135	110	137	87
1673	540033	217	1673	85:574.0 87:170.0 88:5.0 89:741.0 92:86.0 95:107.0 96:86.0 97:1417.0 98:79.0 99:841.0 101:4672.0 102:364.0 103:4626.0 104:481.0 105:338.0 106:10.0 109:151.0 110:200.0 111:535.0 112:104.0 113:401.0 114:112.0 115:1096.0 116:3061.0 117:3411.0 118:607.0 119:438.0 125:36.0 128:85.0 129:6528.0 130:698.0 131:2573.0 133:7145.0 134:174.0 135:1000.0 140:160.0 141:374.0 142:172.0 143:2551.0 144:304.0 145:33…				395	792	409	331	477	333
1064	594945	117	1064	85:2612.0 86:2545.0 87:45733.0 88:44013.0 89:24434.0 90:2017.0 91:921.0 92:316.0 93:118.0 94:54.0 96:90.0 97:224.0 98:50.0 99:2686.0 100:561.0 101:102529.0 102:14514.0 103:177816.0 104:15569.0 105:12095.0 106:376.0 107:279.0 111:97.0 112:59.0 113:42.0 114:436.0 115:8036.0 116:197720.0 117:393165.0 118:47689.0 119:23184.0 120:1128.0 121:155.0 127:44.0 129:270.0 130:264.0 131:5599.0 132:1056.0 133:…				2160	2313	1934	2647	2453	1558
1029	220340	85	1029	85:9163.0 86:445.0 90:20.0 91:64.0 93:19.0 97:49.0 98:534.0 99:746.0 102:20.0 106:25.0 108:19.0 111:69.0 112:442.0 113:885.0 120:34.0 123:14.0 126:184.0 127:514.0 128:77.0 138:13.0 139:15.0 148:32.0 156:25.0 170:66.0 180:15.0 181:13.0 315:16.0 334:29.0 467:19.0 486:16.0				2275	2100	2465	2293	2550	2254
892	478262	155	892	88:22.0 91:174.0 106:42.0 121:190.0 123:202.0 124:35.0 125:104.0 137:66.0 138:70.0 139:149.0 153:176.0 155:4152.0 156:191.0 157:122.0 171:1500.0 172:118.0 173:23.0 175:19.0 181:32.0 197:80.0 199:33.0 227:179.0 397:19.0 430:27.0 474:19.0 492:19.0				417	2806	798	507	315	85
657	227730	173	657	87:417.0 88:1864.0 89:109.0 99:135.0 100:41.0 101:551.0 103:1932.0 105:276.0 111:31.0 113:33.0 115:442.0 116:875.0 117:3523.0 129:942.0 131:2798.0 132:1334.0 133:3612.0 136:163.0 143:5278.0 144:752.0 145:830.0 147:27963.0 148:4490.0 149:3045.0 150:198.0 154:19.0 158:607.0 161:678.0 163:17.0 173:2865.0 174:305.0 177:2192.0 178:399.0 201:8.0 203:14.0 205:915.0 207:67.0 223:25.0 231:19.0 236:20.0 27…				4199	5606	4014	5385	1277	3251
490	336870	157	490	85:2262.0 86:2138.0 87:620.0 88:186.0 89:252.0 90:218.0 91:299.0 93:109.0 94:45.0 96:100.0 97:442.0 98:168.0 100:3279.0 101:348.0 102:269.0 103:54.0 104:438.0 108:68.0 110:265.0 112:93.0 113:757.0 114:373.0 115:471.0 118:175.0 120:1984.0 121:189.0 122:104.0 125:69.0 126:172.0 129:115.0 134:1216.0 143:322.0 156:41.0 157:19543.0 158:2084.0 159:638.0 161:256.0 170:462.0 175:47.0 184:891.0 185:77.0 1…				4306	6436	2495	2654	2702	1988
469	380189	110	469	85:12203.0 86:706.0 89:10015.0 90:815.0 91:1001.0 92:336.0 96:79.0 98:511.0 99:796.0 100:546.0 101:3043.0 102:347.0 103:2033.0 104:364.0 105:171.0 107:445.0 110:22905.0 111:1093.0 114:24.0 116:3099.0 117:364.0 118:125.0 119:1291.0 120:129.0 121:40.0 123:11.0 127:111.0 128:446.0 132:67.0 133:106.0 134:1207.0 135:167.0 136:170.0 138:36.0 144:216.0 145:79.0 146:119.0 150:52.0 151:11.0 152:254.0 153:…				895	2095	2379	2123	814	192
462	341008	259	462	85:367.0 86:221.0 87:648.0 88:316.0 91:91.0 93:212.0 96:45.0 97:58.0 100:2171.0 101:616.0 102:524.0 103:211.0 104:216.0 111:117.0 113:83.0 115:374.0 117:2314.0 119:250.0 120:599.0 121:1913.0 122:125.0 123:73.0 124:29.0 127:788.0 131:2048.0 133:1103.0 137:183.0 138:30.0 139:27.0 144:3295.0 145:263.0 146:160.0 147:20266.0 148:3207.0 149:1369.0 150:146.0 151:2028.0 152:196.0 153:87.0 158:36.0 163:59…				180	103	718	607	495	713
453	280176	86	453	85:2866.0 86:48433.0 87:4176.0 89:655.0 91:1047.0 92:155.0 95:67.0 96:510.0 97:153.0 98:109.0 99:175.0 101:162.0 102:486.0 103:1914.0 104:760.0 105:393.0 106:217.0 114:153.0 116:224.0 118:384.0 121:58.0 126:283.0 128:481.0 129:854.0 130:913.0 131:625.0 132:367.0 142:316.0 144:105.0 146:2081.0 151:48.0 152:30.0 153:64.0 158:64.0 159:53.0 160:86.0 161:68.0 165:900.0 166:125.0 170:1061.0 171:585.0 1…				1493	2051	1402	1169	1115	1269
443	222093	131	443	86:1425.0 87:2961.0 88:5770.0 89:2441.0 90:1430.0 91:4511.0 92:1213.0 93:421.0 94:143.0 95:226.0 96:1286.0 97:3966.0 98:3381.0 99:2596.0 100:9641.0 101:5658.0 102:1755.0 104:2561.0 105:449.0 106:1511.0 107:4742.0 108:20682.0 109:1475.0 110:117572.0 111:4368.0 112:315.0 113:590.0 114:732.0 115:72654.0 116:9082.0 117:4201.0 118:7185.0 119:1302.0 120:891.0 121:1057.0 122:123.0 124:139.0 126:1739.0 1…				57365	59827	60728	58549	58046	59837
137	246162	204	137	85:280.0 86:863.0 87:415.0 88:205.0 90:120.0 100:239.0 101:103.0 102:415.0 103:1190.0 105:99.0 106:155.0 107:58.0 111:67.0 115:161.0 117:977.0 118:268.0 131:1230.0 132:256.0 133:749.0 136:65.0 143:24.0 147:26816.0 148:4288.0 149:1504.0 150:101.0 155:33.0 160:86.0 175:26.0 180:26.0 184:362.0 188:78.0 190:187.0 191:61.0 194:26.0 195:32.0 200:35.0 202:28.0 204:4031.0 205:466.0 206:177.0 219:180.0 22…				4920	7546	6092	9072	4633	5340
136	579727	227	136	86:209.0 88:93.0 89:59.0 90:84.0 93:64.0 94:45.0 95:43.0 97:123.0 98:225.0 99:147.0 100:1422.0 101:387.0 102:275.0 103:478.0 104:39.0 105:55.0 108:51.0 112:581.0 113:440.0 114:553.0 115:610.0 116:284.0 117:434.0 118:102.0 121:47.0 123:37.0 124:40.0 126:1248.0 128:2895.0 129:741.0 130:428.0 131:1153.0 132:544.0 133:1192.0 134:164.0 135:109.0 136:58.0 137:24.0 138:46.0 139:1218.0 140:219.0 141:63.0…				1530	2251	412	118	214	186
134	974612	144	134	85:237.0 86:225.0 87:113.0 88:41.0 89:284.0 90:393.0 91:763.0 93:164.0 94:84.0 95:422.0 96:237.0 97:485.0 98:119.0 99:130.0 100:663.0 101:162.0 102:103.0 109:156.0 110:90.0 113:9.0 114:89.0 115:1137.0 116:5754.0 117:448.0 118:166.0 119:94.0 123:111.0 124:65.0 125:23.0 126:73.0 127:120.0 128:4434.0 129:482.0 130:423.0 131:12233.0 132:1190.0 133:272.0 134:106.0 136:146.0 137:50.0 138:74.0 139:25.0 …				313	454	304	310	268	494
62	247887	85	62	85:10329.0 86:797.0 93:23.0 94:23.0 95:51.0 96:37.0 97:188.0 98:833.0 99:948.0 100:561.0 103:121.0 106:67.0 108:83.0 111:50.0 112:561.0 113:1229.0 114:175.0 126:398.0 127:1435.0 128:239.0 129:25.0 133:70.0 137:28.0 138:21.0 139:36.0 141:48.0 142:36.0 150:16.0 152:31.0 156:33.0 158:25.0 159:25.0 163:24.0 168:30.0 170:61.0 171:15.0 177:21.0 182:18.0 188:17.0 225:39.0 260:13.0 269:14.0 302:12.0 410:…				1348	1470	1821	1645	1470	1663
54	773271	211	54	85:140.0 87:92.0 89:160.0 90:47.0 91:84.0 92:62.0 93:44.0 95:89.0 96:65.0 97:51.0 98:85.0 99:148.0 101:318.0 102:96.0 103:554.0 104:97.0 105:197.0 106:55.0 107:141.0 109:613.0 110:53.0 111:178.0 112:36.0 113:329.0 114:68.0 115:233.0 116:114.0 117:88.0 119:216.0 120:38.0 121:121.0 122:27.0 123:82.0 124:15.0 125:104.0 126:73.0 128:197.0 129:1920.0 130:179.0 131:605.0 132:90.0 133:2496.0 134:318.0 1…				5018	3668	3451	2496	3103	2615
47	354110	85	47	85:9968.0 86:467.0 91:114.0 92:55.0 93:74.0 95:125.0 96:164.0 97:397.0 98:342.0 99:3775.0 100:402.0 101:33.0 106:65.0 111:243.0 112:411.0 113:1171.0 114:139.0 116:33.0 119:31.0 125:44.0 126:478.0 127:6349.0 131:292.0 132:81.0 134:100.0 136:25.0 140:178.0 141:96.0 149:147.0 153:47.0 154:73.0 155:396.0 156:50.0 169:123.0 170:26.0 181:40.0 182:21.0 186:15.0 193:40.0 195:35.0 196:19.0 205:39.0 208:28…				1970	2044	1950	1857	1980	1835
